# Supplementary material for: Genome-wide identification of DCL, AGO and RDR gene families and their associated functional regulatory element analyses in sunflower (Helianthus annuus)
Source: PLoS One. 2023 Jun 9;18(6):e0286994. doi: 10.1371/journal.pone.0286994 (PMC10256174; doi:10.1371/journal.pone.0286994)
Supplement: S1 Data — (TXT) [file pone.0286994.s001.txt]

>AtDCL1
MVMEDEPREATIKPSYWLDACEDISCDLIDDLVSEFDPSSVAVNESTDENGVINDFFGGIDHILDSIKNGGGLPNNGVSD
TNSQINEVTVTPQVIAKETVKENGLQKNGGKRDEFSKEEGDKDRKRARVCSYQSERSNLSGRGHVNNSREGDRFMNRKRT
RNWDEAGNNKKKRECNNYRRDGRDREVRGYWERDKVGSNELVYRSGTWEADHERDVKKVSGGNRECDVKAEENKSKPEER
KEKVVEEQARRYQLDVLEQAKAKNTIAFLETGAGKTLIAILLIKSVHKDLMSQNRKMLSVFLVPKVPLVYQQAEVIRNQT
CFQVGHYCGEMGQDFWDSRRWQREFESKQVLVMTAQILLNILRHSIIRMETIDLLILDECHHAVKKHPYSLVMSEFYHTT
PKDKRPAIFGMTASPVNLKGVSSQVDCAIKIRNLETKLDSTVCTIKDRKELEKHVPMPSEIVVEYDKAATMWSLHETIKQ
MIAAVEEAAQASSRKSKWQFMGARDAGAKDELRQVYGVSERTESDGAANLIHKLRAINYTLAELGQWCAYKVGQSFLSAL
QSDERVNFQVDVKFQESYLSEVVSLLQCELLEGAAAEKVAAEVGKPENGNAHDEMEEGELPDDPVVSGGEHVDEVIGAAV
ADGKVTPKVQSLIKLLLKYQHTADFRAIVFVERVVAALVLPKVFAELPSLSFIRCASMIGHNNSQEMKSSQMQDTISKFR
DGHVTLLVATSVAEEGLDIRQCNVVMRFDLAKTVLAYIQSRGRARKPGSDYILMVERGNVSHAAFLRNARNSEETLRKEA
IERTDLSHLKDTSRLISIDAVPGTVYKVEATGAMVSLNSAVGLVHFYCSQLPGDRYAILRPEFSMEKHEKPGGHTEYSCR
LQLPCNAPFEILEGPVCSSMRLAQQAVCLAACKKLHEMGAFTDMLLPDKGSGQDAEKADQDDEGEPVPGTARHREFYPEG
VADVLKGEWVSSGKEVCESSKLFHLYMYNVRCVDFGSSKDPFLSEVSEFAILFGNELDAEVVLSMSMDLYVARAMITKAS
LAFKGSLDITENQLSSLKKFHVRLMSIVLDVDVEPSTTPWDPAKAYLFVPVTDNTSMEPIKGINWELVEKITKTTAWDNP
LQRARPDVYLGTNERTLGGDRREYGFGKLRHNIVFGQKSHPTYGIRGAVASFDVVRASGLLPVRDAFEKEVEEDLSKGKL
MMADGCMVAEDLIGKIVTAAHSGKRFYVDSICYDMSAETSFPRKEGYLGPLEYNTYADYYKQKYGVDLNCKQQPLIKGRG
VSYCKNLLSPRFEQSGESETVLDKTYYVFLPPELCVVHPLSGSLIRGAQRLPSIMRRVESMLLAVQLKNLISYPIPTSKI
LEALTAASCQETFCYERAELLGDAYLKWVVSRFLFLKYPQKHEGQLTRMRQQMVSNMVLYQFALVKGLQSYIQADRFAPS
RWSAPGVPPVFDEDTKDGGSSFFDEEQKPVSEENSDVFEDGEMEDGELEGDLSSYRVLSSKTLADVVEALIGVYYVEGGK
IAANHLMKWIGIHVEDDPDEVDGTLKNVNVPESVLKSIDFVGLERALKYEFKEKGLLVEAITHASRPSSGVSCYQRLEFV
GDAVLDHLITRHLFFTYTSLPPGRLTDLRAAAVNNENFARVAVKHKLHLYLRHGSSALEKQIREFVKEVQTESSKPGFNS
FGLGDCKAPKVLGDIVESIAGAIFLDSGKDTTAAWKVFQPLLQPMVTPETLPMHPVRELQERCQQQAEGLEYKASRSGNT
ATVEVFIDGVQVGVAQNPQKKMAQKLAARNALAALKEKEIAESKEKHINNGNAGEDQGENENGNKKNGHQPFTRQTLNDI
CLRKNWPMPSYRCVKEGGPAHAKRFTFGVRVNTSDRGWTDECIGEPMPSVKKAKDSAAVLLLELLNKTFS
>AtDCL2
MTMDADAMETETTDQVSASPLHFARSYQVEALEKAIKQNTIVFLETGSGKTLIAIMLLRSYAYLFRKPSPCFCVFLVPQV
VLVTQQAEALKMHTDLKVGMYWGDMGVDFWDSSTWKQEVDKYEVLVMTPAILLDALRHSFLSLSMIKVLIVDECHHAGGK
HPYACIMREFYHKELNSGTSNVPRIFGMTASLVKTKGENLDSYWKKIHELETLMNSKVYTCENESVLAGFVPFSTPSFKY
YQHIKIPSPKRASLVEKLERLTIKHRLSLGTLDLNSSTVDSVEKRLLRISSTLTYCLDDLGILLAQKAAQSLSASQNDSF
LWGELNMFSVALVKKFCSDASQEFLAEIPQGLNWSVANINGNAEAGLLTLKTVCLIETLLGYSSLENIRCIIFVDRVITA
IVLESLLAEILPNCNNWKTKYVAGNNSGLQNQTRKKQNEIVEDFRRGLVNIIVATSILEEGLDVQSCNLVIRFDPASNIC
SFIQSRGRARMQNSDYLMMVESGDLLTQSRLMKYLSGGKRMREESLDHSLVPCPPLPDDSDEPLFRVESTGATVTLSSSV
SLIYHYCSRLPSDEYFKPAPRFDVNKDQGSCTLYLPKSCPVKEVKAEANNKVLKQAVCLKACIQLHKVGALSDHLVPDMV
VAETVSQKLEKIQYNTEQPCYFPPELVSQFSAQPETTYHFYLIRMKPNSPRNFHLNDVLLGTRVVLEDDIGNTSFRLEDH
RGTIAVTLSYVGAFHLTQEEVLFCRRFQITLFRVLLDHSVENLMEALNGLHLRDGVALDYLLVPSTHSHETSLIDWEVIR
SVNLTSHEVLEKHENCSTNGASRILHTKDGLFCTCVVQNALVYTPHNGYVYCTKGVLNNLNGNSLLTKRNSGDQTYIEYY
EERHGIQLNFVDEPLLNGRHIFTLHSYLHMAKKKKEKEHDREFVELPPELCHVILSPISVDMIYSYTFIPSVMQRIESLL
IAYNLKKSIPKVNIPTIKVLEAITTKKCEDQFHLESLETLGDSFLKYAVCQQLFQHCHTHHEGLLSTKKDGMISNVMLCQ
FGCQQKLQGFIRDECFEPKGWMVPGQSSAAYSLVNDTLPESRNIYVASRRNLKRKSVADVVESLIGAYLSEGGELAALMF
MNWVGIKVDFTTTKIQRDSPIQAEKLVNVGYMESLLNYSFEDKSLLVEALTHGSYMMPEIPRCYQRLEFLGDSVLDYLIT
KHLYDKYPCLSPGLLTDMRSASVNNECYALVAVKANLHKHILYASHHLHKHISRTVSEFEQSSLQSTFGWESDISFPKVL
GDVIESLAGAIFVDSGYNKEVVFASIKPLLGCMITPETVKLHPVRELTELCQKWQFELSKAKDFDSFTVEVKAKEMSFAH
TAKASDKKMAKKLAYKEVLNLLKNSLDY
>AtDCL3
MHSSLEPEKMEEGGGSNSLKRKFSEIDGDQNLDSVSSPMMTDSNGSYELKVYEVAKNRNIIAVLGTGIDKSEITKRLIKA
MGSSDTDKRLIIFLAPTVNLVKQQCCEIRALVNLKVEEYFGAKGVDKWTSQRWDEEFSKHDVLVMTPQILLDVLRSAFLK
LEMVCLLIIDECHHTTGNHPYAKLMKEFYHESTSKPKIFGLTASAVIRKGIVSSPSNYAAQVSELERLMDSKIFNPEERE
GVEKFATTVKEGPILYNPSPSCSLELKEKLETSHLKFDASLRRLQELGKDSFLNMDNKFETYQKRLSIDYREILHCLDNL
GLICAHLAAEVCLEKISDTKEESETYKECSMVCKEFLEDILSTIGVYLPQDDKSLVDLQQNHLSAVISGHVSPKLKELFH
LLDSFRGDKQKQCLILVERIITAKVIERFVKKEASLAYLNVLYLTENNPSTNVSAQKMQIEIPDLFQHGKVNLLFITDVV
EEGFQVPDCSCMVCFDLPKTMCSYSQSQKHAKQSNSKSIMFLERGNPKQRDHLHDLMRREVLIQDPEAPNLKSCPPPVKN
GHGVKEIGSMVIPDSNITVSEEAASTQTMSDPPSRNEQLPPCKKLRLDNNLLQSNGKEKVASSKSKSSSSAAGSKKRKEL
HGTTCANALSGTWGENIDGATFQAYKFDFCCNISGEVYSSFSLLLESTLAEDVGKVEMDLYLVRKLVKASVSPCGQIRLS
QEELVKAKYFQQFFFNGMFGKLFVGSKSQGTKREFLLQTDTSSLWHPAFMFLLLPVETNDLASSATIDWSAINSCASIVE
FLKKNSLLDLRDSDGNQCNTSSGQEVLLDDKMEETNLIHFANASSDKNSLEELVVIAIHTGRIYSIVEAVSDSSAMSPFE
VDASSGYATYAEYFNKKYGIVLAHPNQPLMKLKQSHHAHNLLVDFNEEMVVKTEPKAGNVRKRKPNIHAHLPPELLARID
VPRAVLKSIYLLPSVMHRLESLMLASQLREEIDCSIDNFSISSTSILEAVTTLTCPESFSMERLELLGDSVLKYVASCHL
FLKYPDKDEGQLSRQRQSIISNSNLHRLTTSRKLQGYIRNGAFEPRRWTAPGQFSLFPVPCKCGIDTREVPLDPKFFTEN
MTIKIGKSCDMGHRWVVSKSVSDCAEALIGAYYVSGGLSASLHMMKWLGIDVDFDPNLVVEAINRVSLRCYIPKEDELIE
LERKIQHEFSAKFLLKEAITHSSLRESYSYERLEFLGDSVLDFLITRHLFNTYEQTGPGEMTDLRSACVNNENFAQVAVK
NNLHTHLQRCATVLETQINDYLMSFQKPDETGRSIPSIQGPKALGDVVESIAGALLIDTRLDLDQVWRVFEPLLSPLVTP
DKLQLPPYRELNELCDSLGYFFRVKCSNDGVKAQATIQLQLDDVLLTGDGSEQTNKLALGKAASHLLTQLEKRNISRKTS
LGDNQSSMDVNLACNHSDRETLTSETTEIQSIVIPFIGPINMKKGGPRGTLHEFCKKHLWPMPTFDTSEEKSRTPFEFID
GGEKRTSFSSFTSTITLRIPNREAVMYAGEARPDKKSSFDSAVVELLYELERRKIVIIQK
>AtDCL4
MRDEVDLSLTIPSKLLGKRDREQKNCEEEKNKNKKAKKQQKDPILLHTSAATHKFLPPPLTMPYSEIGDDLRSLDFDHAD
VSSDLHLTSSSSVSSFSSSSSSLFSAAGTDDPSPKMEKDPRKIARRYQVELCKKATEENVIVYLGTGCGKTHIAVMLIYE
LGHLVLSPKKSVCIFLAPTVALVEQQAKVIADSVNFKVAIHCGGKRIVKSHSEWEREIAANEVLVMTPQILLHNLQHCFI
KMECISLLIFDECHHAQQQSNHPYAEIMKVFYKSESLQRPRIFGMTASPVVGKGSFQSENLSKSINSLENLLNAKVYSVE
SNVQLDGFVSSPLVKVYYYRSALSDASQSTIRYENMLEDIKQRCLASLKLLIDTHQTQTLLSMKRLLKRSHDNLIYTLLN
LGLWGAIQAAKIQLNSDHNVQDEPVGKNPKSKICDTYLSMAAEALSSGVAKDENASDLLSLAALKEPLFSRKLVQLIKIL
SVFRLEPHMKCIIFVNRIVTARTLSCILNNLELLRSWKSDFLVGLSSGLKSMSRRSMETILKRFQSKELNLLVATKVGEE
GLDIQTCCLVIRYDLPETVTSFIQSRGRARMPQSEYAFLVDSGNEKEMDLIENFKVNEDRMNLEITYRSSEETCPRLDEE
LYKVHETGACISGGSSISLLYKYCSRLPHDEFFQPKPEFQFKPVDEFGGTICRITLPANAPISEIESSLLPSTEAAKKDA
CLKAVHELHNLGVLNDFLLPDSKDEIEDELSDDEFDFDNIKGEGCSRGDLYEMRVPVLFKQKWDPSTSCVNLHSYYIMFV
PHPADRIYKKFGFFMKSPLPVEAETMDIDLHLAHQRSVSVKIFPSGVTEFDNDEIRLAELFQEIALKVLFERGELIPDFV
PLELQDSSRTSKSTFYLLLPLCLHDGESVISVDWVTIRNCLSSPIFKTPSVLVEDIFPPSGSHLKLANGCWNIDDVKNSL
VFTTYSKQFYFVADICHGRNGFSPVKESSTKSHVESIYKLYGVELKHPAQPLLRVKPLCHVRNLLHNRMQTNLEPQELDE
YFIEIPPELSHLKIKGLSKDIGSSLSLLPSIMHRMENLLVAIELKHVLSASIPEIAEVSGHRVLEALTTEKCHERLSLER
LEVLGDAFLKFAVSRHLFLHHDSLDEGELTRRRSNVVNNSNLCRLAIKKNLQVYIRDQALDPTQFFAFGHPCRVTCDEVA
SKEVHSLNRDLGILESNTGEIRCSKGHHWLYKKTIADVVEALVGAFLVDSGFKGAVKFLKWIGVNVDFESLQVQDACIAS
RRYLPLTTRNNLETLENQLDYKFLHKGLLVQAFIHPSYNRHGGGCYQRLEFLGDAVLDYLMTSYFFTVFPKLKPGQLTDL
RSLSVNNEALANVAVSFSLKRFLFCESIYLHEVIEDYTNFLASSPLASGQSEGPRCPKVLGDLVESCLGALFLDCGFNLN
HVWTMMLSFLDPVKNLSNLQISPIKELIELCQSYKWDREISATKKDGAFTVELKVTKNGCCLTVSATGRNKREGTKKAAQ
LMITNLKAHENITTSHPLEDVLKNGIRNEAKLIGYNEDPIDVVDLVGLDVENLNILETFGGNSERSSSYVIRRGLPQAPS
KTEDRLPQKAIIKAGGPSSKTAKSLLHETCVANCWKPPHFECCEEEGPGHLKSFVYKVILEVEDAPNMTLECYGEARATK
KGAAEHAAQAAIWCLKHSGFLC
>HaDCL1
MDWREGRGYWERDRLGTNDLVFRPGSWEPGSNRDIKGHVDKNLDSNQQELKKDESKKKVAKEHARKYQLDVLEQAKNKNTIAFLETGAGKTLIAVLLIKSVYADLHKQGKKMLAVFLVPKVPLVYQQAEVIRDQTGYQVGHYCGEMGQDFWDARRWHREFEKKQVLVMTAQILLNILRHSIIKMEAINLLILDECHHAVKKHPYSLVMSEFYHTTTKEKRPSVFGMTASPVNLKGVSSQVDCAIKIRNLETKLDSVVCTIKDRKELEKHVPMPIETVVEYDKAASLWSLHEQIKQMEVAVEKAAQSSSRRSKWQFMGARDAGGVKDELRQVYGVSERTEGDGAANLIQKLRAINYALDELGQWCAYKVAESFLTALQSDERANFQLDIKFQESYLSKVVSLLQCQLSEGAALQNNAEVSEKGSETTCLDEIEEGELPDSHAVSGGEHVDVVIGAAVADGKVTPKVQSLIQILLKYQHMDDFRAIIFVERVVAALVLPKVFAELPSLNFINSASLIGHNNSQEMRTSQMQDTISKFRDGRVTLLVATSVAEEGLDIRQCNVVIRFDLAKTVLAYIQSRGRARKPGSDYILMVERGNLSHEAFLRNARNSEETLRKEAIERTDLSHLRDTSKLISIEPTHGTIYQVESTGAVVSLNSAVGLIHFYCSQLPSDRYSILRPEFTMERHEKPEGPTEFSCRLQLPCNALFERLEGPVCSSMRIAQQAVCLDACKKLHEMGAFTDMLLPDKGSKGEGEKADENDEGDPLPGTARHREFYPEGVANILQGDWILSGRDECDDSKLFHLYMYVVKCFNVGSTKDPFLTQVSEFAVLFGNELDAEVLSMSTELFIARTMTTKASLVFRGCIEVTKSQLDSLKSFHVRLMSIVLDVDVEPSTTPWDPAKAYLFVPVHGVKEEEIDWDIVENIIKTSAWKNPLQRARPDVFLGTNERTLGGDRREYGYGKLRGQKSHPTYGVRGAVAQFDVVKASGLVPDRVANGGDLTHGKLMMADSCTNAQDLVGRIITAAHSGKRFYVDSVRYEMTAENSFPRKDGYLGPLEYTSYADYYKQKYGVELKYKQQPLIRGRGVSYCKNLLSPRFEHSEGHEGESEDTPDKTYYVFLPPELCFVHPLSGSLVRGAQRLPSIMRRVESMLLAVQLKNVINYTVPAYKILEALTAASCQETFCYERAELLGDAYLKWVVSRYLFLKHPQKHEGQLTRMRQQMVSNMVLYQYALSKGLQSYIQADRFAPSRWAAPGVLPVFDEDVKETDFLSDQDINAITETLTANHDEDDELEDGELDEGDSSSYRVLSSKTLADVVEALIGVYYVEGGKQAANHFMKWVGIEVDFDPATEMGTQTVPAGGVPDSILRSVDFDSIEGSLNFKFCDRSLLVEAITHASRPSTGVSCYQRLEFVGDAVLDHLITKHLFFMYTDLPPGRLTDLRAAAVNNENFARVAVKHNLHLHLRHGSSALEKQIRDFVKEVESEVSKPGFNSFGLGDCKAPKVLGDIVESIAGAIFLDSQRNTSFVWKVFQPLLQPMVTPETLPMHPVRELQERCQQQAEGLEYKATRNGNLATVQVFVDGVQVSIAQNPQKKMAQKLAARNALAALKMKETEAAAAKEKENEENGKKKNGSQTFTRQTLNDICLRRNWPMPLYRCVSEGGPAHAKRFIFAVRVNTSDKGWTDECVGEPMPSVKKAKDSAAVLLLELLNRWYA
>HaDCL2
MATHGSNAAVSESSDHQLSFARSYQIEALAQAIKENTIVFLETGSGKTLIAIMLLRHYAYLLKKPSPYIAVFLVPTVVLVKQQAEYVRRHLDLKVEEYWGEKGVDFWNAADWKKQRDQNQLLVMTPDILRNALRHRFLTLDIIKVLIFDECHNAKKNHAYAIIMKEFYHRELLAGSSQLPRILGMTASPVKAKGSSSSEEYWKQISELENLLRSKVYTCASESVLAEHIPFSNAKYTFYKEMEIPCTFEEIKNTLSILREKYVLAIRTSTLLDSSKENATSRLLRLSKQFEFCLYELGIWLAAKAAEAHSCEANDLYTWGTPDVRGEAIARDFCKDVHNILSSYIPPGWLVHHINKESVLSHGFLTTKVVCLIESLAEYRHVNDMRCIIFVERVISAIVLKTLLCELYPKLFGWKTEYTAGNNSVMQSQSRGAQNKIVDEFRKGTVNIIVATSILEEGLDVQSCNLVIRFDLSNTVCSFIQSRGRARMRNSDFLLLIPSGDTETLEKVQNYLISGEIMRQESLNHASEPCAPLDGDIMNEAVYHVESTGASLSLSSSISMVYFYCSRLPSDGYFKPYPRFEIDKEAGTCVIYFPKSCPLPSVRVTGNVKMLKQLACLEACKELHKLGALTDYLVPDTVEKADIDAQEIAYDYVAEQVQYVPPELVGRYGNDSNKEYHFYSIKLKRNFEYDIPLQDMVLGVNNELELDNDRLEFDLEVDRGTIAVSITYIGTSFLTSHQIRTSYIFQVMVLRVLLDNAITKLKKFLEVITTKNNVTLFDYLLFPSMGLNKSPPVIDWTSVNSVAFLYAKQHNCSLTGNYHHQIHTINGVVCSCSMENALVYTPHNEHVYCTTKRLVGLNGNSSLQLKGEAITYKNYYKTRHGIDLQYGDESFFAARQLFVVRNTLQKGRHHKEKETSNAGVELPPELCYILMSPIPITTFYSFSFVPSIMHRIESWLLALNLKKMHLDCSPSYGNVPASKILEALTTKKCLEKFHLESLETLGDSFLKYAASQQLFKKFQGQHEGILSSRREKVISNASLCRLGCNRNLPGFVRNKPFDPKTWVVPGDLSETFELGQMNLSTERKVYIGNKRTLKEKVVADVVEALIGVFLSEGGEMAALSFMRWLGIKVDLVNTSYIREVTLQPEKYINIEHLESLLNYTFNDASLLVEALTHGSYMLPEIPKCYQRLEFLGDAVLDYLITVHLYNKYPGMSPGMLTDLRSASVNNDCYAQSAFKIELHKHILHGSQALHQHIVKIMREIDHLTLETTFGWESETSFPKVLGDVIESLAGAIFVDSGYDKDQVFNSIRPLLEPLVTPETLKLHPVKELHDLCQKNHYEIKKTAKRTEDGTVWFTIEVESEGEVFKESCMASDKKMGERVASKNVLKRIKETI
>HaDCL3a
MHTNSSSSPLQNPPNLIGNMQSSETPTNPLKRNFQTMINNPQQSTQYDLDVFKVAMGQNTIAHIDTGGGMIAVMIIKEFAKEQLSQKKLIIFLAPTRKLVEQQCNVVRENTDLRVDFYHGSKVSTVDDGKKVDDWDAPVWEHETDKNDIMVMTPTILLNALRNGFIKFEMICLLIIDECHHASGNHPYASIMKEFYLKSVNKPKVFGMTAFLVNKKGTSSPGNCEARITMLENILDSRVYTIQNRTDLQDVTPTASANKSLKITEKSPSSADVTPTASANKSLKITEKSPSGADVTPTASANESLKISEKSPSGADVTPTVSGNKSLKVTKESPSGAGTTKRKELHGTMPIRAVSGTWGDNHDDGVDFYAYGISFVCSVKDVKYSSFVLLLESKLDDDVANLEMRLYLVSKFVNCKVSSCAKLHLDARQVANGKCFQELFFNGIYAKFFPETDPKLWTPSYMYLLLPLESLDPFEINWKMIDSCVSAIEFVKKSSVSSAEKQNVDSIMTYSENTSMIHFANKCVHKDDITNMVVFAIHTGKLYSVIDILQDQTACSPFDGDIKKYLSFEDYFKKKYKIDLVYPEQNMLLLKQSHRAHNLLVDFNGEGILHGKKIKAESCKVNTDRQRYNARLPPELLVTIDARLDVVKSLYLLPSLMHRLEALMLASQLREEITGHMTNIHVSSSLILEAITTLRCNESFSMERLELLGDSVLKYTVSCDLYLRYPNKHEGQLSSARSSQVSNSALYNLGIVCRLQNYIRDVAFDPTRWTAPGQLPSRPCACDHGVETIEVPIDTKYHTEDPKILTGKCCDMGHRWLGSKTVSDCVEALVGAYFVDGGLTGALHCMKWLGISCELDSSRVDEAIKIASLHVYTPKLDVLQGLESKLGYEFVVKGLLLEAITHATDQNPDQRVGYCYQRLEFLGDSVLDLLITWYLFNKHKDIDPGELTDLRSASVNNENFAYAAVRRNLHGYLQCRSVTLQTQISDYVKFVATSSTDTNSLQTNKSPKALGDLVESIAGAVLLDTKLNLDEVWRIFELLLTPIVTPEKLELPPLRELIEYCDSKGYFIKDKCRRLGDGVTAELSLQLEDDLLIAEATSPTRKVARGQAALKLLSQLEKKGILRKNQGEDNRDGEIGNKDVKKSDTSRSNTSIADSKMEEESNSETEIPVIKSINKNKGGPRSTLFELCRKMQWTMPTFTHSEEKSRTLIEIGEGVDKRTAFNKFESEISLNIPNYGIIKLMGEPRADKKSSCDSAALLMLYQLQRQRMLKIG
>HaDCL3b
MRSSAGSGYPNKHLKRCFETMMNDHSQPTMHGLDYEKSKVDHEDLKLKLKSSKLQFEVELLEMQISLQRDYKDTDEKHGILRKRLSDDHSKIVYCIDELGLLCAYEAVKICIVDASKAIEECGFFKDSCSNCLHFLEESLSIIENALPNGHETIFYPGCEFEKMVAAGYISPKLYQLVKLLRSLGGATQVLCIILVERIITAKVLDMILKGVGELFHFKASLLTSNTTSVDGTTAKLEKETLDCFRSRKVNLLFATGVVEEEIDLPNCSTVICFDIPKMVHDNVQQWRRVCQSGCPCVMMIERGNEKEREHVCDIIRSEHSMNNNARKREHDPRVVKACNVEETESYRVEATGDSVTADSSISLIRRDCPADNSSSVSKQLLCLETSKILHQMGSLTYDVPPNNEAPPKKKSSENTKESPPPGAGTTKRKELHGTTPIRAVSGTWGDKLDDGIDFYSYRISFKCSDVDVAFSSFVLLLESKLDDDVANLEMELYLVSKVVNCNVSSCGKLHLNAEQIAKGKCFHELFFNGIFAKLYVGSRHSSEPRKFLLETDVQLWNSSYMYFLLPLESLDPFKISWKEIDSCASAIEFIKKSSFSKAEKPSVDSIMTDSRSTNIIHFANRFVHKDDVTKMVVLAIHTGKIYSVHELLPDITAHSPFDGDTTIYSSFEDYFKKKYEIDLVYPGQNMLRLKQSHKAHNLLVDFNGEGVLHGKKIKNDSCKVNTDKQRYFASLPPELLVIIDARIDVVKSLYLLPSLMHRLESLMLASQLREEITSRVTNIHISISLILEAITTLRCHESFSMERLELLGDSVLKYAVSCDLYLRYPKKDEGQLSSRRSWQVCNSTLYNLGIGCRLQSYIRDIPFDPTRWTAPGQLPMRPCPCDHDVETIEVPIDAKYHTEDPKAFLGKSCDMGHRWLGSKTISDCVEALVGAYFVGGGLTGALHCIKWLGISCELDPSHVIEAIINASLHVYTPKLDVLRGLESKLGYEFAVKGLLLEAITHASSQDQGGGYSYQRLEFLGDSVLDLLITRYLFKKHSDIDPGELTDLRSASVNNENFAYAAVRRNLHAYLQYCSGTLQTQISNYVNFVATSSTDTNSLQTKKSPKALGDLFESIAGAILLDTKLDLDEVWRIFELLLPPIVTPEKLELPPYRELREFCDSKGYFVKDRYRSNGDAVIAELRLQLEDALLIAEGSANTRKVARGQAALKMLSQLEKRGISRKNPGHNEKNIKVAASTSSATECLMDEESTSKTEIPILKSLNTKKGAPRASLFEVCQKMQWPMPVFTSSEQKSKFPIEIGEGANRRTTLTIFESRISLTIPNYAVIELMGEPRADKKSSLDSAATLMLYELQKHGKLKIE
>HaDCL4
MGNISDEITVARALEALAISHDDEDNDEFHKIEKDPRTIARGYQIELCQKALLENIIVYLETGCGKTHIAVLLIYEMICRTKKSKKDICVFLAPTVALVEQQAKVIQASIDVKVGIYCGSSKNLKGRRDWEKEIEQFEVLVMTPQILLHNLSHCFIRIQHIALLIFDECHYAQAESNHPYAEIMKIFYKPDVPKLPRIFGMTASPIFGKGASISSLETLLNAKVYTVDTREELDQFVSSPKVNCYYYGTATHDTPDPHITYLGRLETIKVESMFTLIKNSEDPSILKNTKKALLRLHCNIEFCLQNLGLWGALQACRILLKGDLVERNAVIEANEQCNDDILCGSYLSKVSAYFASECQKDYPIEANDTEASLSSLDNLGFPFFSLKLLQLLQILSNFRAQSDMKCIIFVNRIVTARSLAYILQQVRFLSAWRCSYLVGVHSGLKSMSRKTTNAILEKFRSGELNLLVATKVGEEGLDIQTCCLVIRFDLPETVASFIQSRGRARMPQSEYAFLVDSGNPKEMELIKNFHKDEAQMNNEISSRKSTSVYNDFEEKTYKVDSTGAIISSGSSVSLLHRYCSKLPHDEFFNPKPLLSYSTHEADAVICYIKLPANAPIHQIKSSPQPSREAAKKDACLKACQQLHELGALTHYLLPDDEVDDENQDSSDSDCDDDESSRRELHEMLVPSVLQEPWIKGENATLSLNSYFFELNPTPADRLYKDFGLFLKKPIPQEALRMELDLQLARGRSVLTKIVPCGALEFTDNEILLAERFQEMWLKAIIDKSEFVTDFVELGKHDFSNSALTFYLMLPVRVDVHRGSMTVDWQLIKKCLSSPIFKNPEEIITACNQTQTSNTNVCLHLADGPTQIKDIVNSLVYVPCKDTFYFVSAYLPDKDSFSIFKEGTSYVDHYAEVFGSKFLHPKQPLLKAKQLFRLDNLLRKRGSGEPREKEEHFVELPPEICVLKIIGFSRDIGSTLSLLPSIVHRLESFLVAIELRHRLCASFSQGSEVSADRILEALTTERCNERFSLERLEVLGDAFLKFAVGRHVFLVNNSLDEGILTRKRSNMVNNSHLLKVALSNNLHVYIRDQPFEPSHFYPFGRRCTVICTDNTQVEIHSSHESNLKTGENTEVRCNKGHHWIQKKTIADIVEALVGAFLVDSGFKAAIAFLKWIGIPVDFTHSQVAEICASSRIFTALSGLIDISALEDLLGYRFQHKGLLLQALLHPSYHNNYGGCYQRLEFLGDAVLDYLITSYLYSVYPKLKPGQLTDLRSYSVNNNSFAGIAVNRSFYKYMLCDSTSLTQSMNKYAEFFKTSSSNNVLGETVPCPKALGDLVESCVGAILLDSGFNLDVVWKIMISFLDPVMKFSAMQLNPVRELQELCQFYNWELTFPSVKKDRTFFVDALVNGRGVCESASATNFSKKTAKRIACHKLYLSLKDKGYKTKVKTLEEILKTSEKMEALLIGNDEIPMDKNILHKYMNADEFESRSQETHSGSVKPVRSSNGIRRMVDPTPQRSHSDASSSNSQPAAGGDVVHRSSAKSYLYEICAINCWKPPLFECFHEIGPAHLKQFAFKVSLTIEDASNTVLECIGDHRAKKKDAAEFAAQGAIWYLKQAGHLKN
