# Supplementary material for: Genome-wide identification of DCL, AGO and RDR gene families and their associated functional regulatory element analyses in sunflower (Helianthus annuus)
Source: PLoS One. 2023 Jun 9;18(6):e0286994. doi: 10.1371/journal.pone.0286994 (PMC10256174; doi:10.1371/journal.pone.0286994)
Supplement: S2 Data — (TXT) [file pone.0286994.s002.txt]

>AtAGO1
MVRKRRTDAPSEGGEGSGSREAGPVSGGGRGSQRGGFQQGGGQHQGGRGYTPQPQQGGRGGRGYGQPPQQQQQYGGPQEYQGRGRGGPPHQGGRGGYGGGRGGGPSSGPPQRQSVPELHQATSPTYQAVSSQPTLSEVSPTQVPEPTVLAQQFEQLSVEQGAPSQAIQPIPSSSKAFKFPMRPGKGQSGKRCIVKANHFFAELPDKDLHHYDVTITPEVTSRGVNRAVMKQLVDNYRDSHLGSRLPAYDGRKSLYTAGPLPFNSKEFRINLLDEEVGAGGQRREREFKVVIKLVARADLHHLGMFLEGKQSDAPQEALQVLDIVLRELPTSRIRYIPVGRSFYSPDIGKKQSLGDGLESWRGFYQSIRPTQMGLSLNIDMSSTAFIEANPVIQFVCDLLNRDISSRPLSDADRVKIKKALRGVKVEVTHRGNMRRKYRISGLTAVATRELTFPVDERNTQKSVVEYFHETYGFRIQHTQLPCLQVGNSNRPNYLPMEVCKIVEGQRYSKRLNERQITALLKVTCQRPIDREKDILQTVQLNDYAKDNYAQEFGIKISTSLASVEARILPPPWLKYHESGREGTCLPQVGQWNMMNKKMINGGTVNNWICINFSRQVQDNLARTFCQELAQMCYVSGMAFNPEPVLPPVSARPEQVEKVLKTRYHDATSKLSQGKEIDLLIVILPDNNGSLYGDLKRICETELGIVSQCCLTKHVFKMSKQYMANVALKINVKVGGRNTVLVDALSRRIPLVSDRPTIIFGADVTHPHPGEDSSPSIAAVVASQDWPEITKYAGLVCAQAHRQELIQDLFKEWKDPQKGVVTGGMIKELLIAFRRSTGHKPLRIIFYRDGVSEGQFYQVLLYELDAIRKACASLEAGYQPPVTFVVVQKRHHTRLFAQNHNDRHSVDRSGNILPGTVVDSKICHPTEFDFYLCSHAGIQGTSRPAHYHVLWDENNFTADGLQSLTNNLCYTYARCTRSVSIVPPAYYAHLAAFRARFYMEPETSDSGSMASGSMARGGGMAGRSTRGPNVNAAVRPLPALKENVKRVMFYC
>AtAGO2
MERGGYRGGRGDGRGRGGRGYGGGGGGGEQGRDRGYGGGEQGRGRGSERGGGNRGQGRGEQQDFRSQSQRGPPPGHGGRGTTQFQQPRPQVAPQPSQAPASYAGSVGGVAGRGAWGRKPQVPSDSASPSTSTTVVSEPVRVAEVMNLKPSVQVATSDRKEPMKRPDRGGVVAVRRVNLYVNHYKVNFNPESVIRHYDVEIKGEIPTKKVSRFELAMVRDKVFTDNPDEFPLAMTAYDGQKNIFSAVELPTGSYKVEYPKTEEMRGRSYTFTIKQVNVLKLGDLKEYMTGRSSFNPRDVLQGMDVVMKEHPSKCMITVGKSFFTRETEPDEDFRFGVIAAKGYRHTLKPTAQGLSLCLDYSVLAFRKAMSVIEYLKLYFNWSDMRQFRRRDVEEELIGLKVTVNHRKNKQKLTIVGLSMQNTKDIKFDLIDQEGNEPPRKTSIVEYFRIKYGRHIVHKDIPCLDLGKNGRQNFVPMEFCDLVEGQIYPKDNLDKDSALWLKKLSLVNPQQRQRNIDKMIKARNGPSGGEIIGNFGLKVDTNMTPVEGRVLKAPSLKLAERGRVVREEPNPRQNNQWNLMKKGVTRGSIVKHWAVLDFTASERFNKMPNDFVDNLIDRCWRLGMQMEAPIVYKTSRMETLSNGNAIEELLRSVIDEASRKHGGARPTLVLCAMSRKDDGYKTLKWIAETKLGLVTQCFLTGPATKGGDQYRANLALKMNAKVGGSNVELMDTFSFFKKEDEVMFIGADVNHPAARDKMSPSIVAVVGTLNWPEANRYAARVIAQPHRKEEIQGFGDACLELVKAHVQATGKRPNKIVIFRDGVSDAQFDMVLNVELLDVKLTFEKNGYNPKITVIVAQKRHQTRFFPATNNDGSDKGNVPSGTVVDTKVIHPYEYDFYLCSHHGGIGTSKPTHYYTLWDELGFTSDQVQKLIFEMCFTFTRCTKPVSLVPPVYYADMVAFRGRMYHEASSREKNFKQPRGASTSAASLASSLSSLTIEDKAIFKLHAELENVMFFV
>AtAGO4
MDSTNGNGADLESANGANGSGVTEALPPPPPVIPPNVEPVRVKTELAEKKGPVRVPMARKGFGTRGQKIPLLTNHFKVDVANLQGHFFHYSVALFYDDGRPVEQKGVGRKILDKVHQTYHSDLDGKEFAYDGEKTLFTYGALPSNKMDFSVVLEEVSATRANGNGSPNGNESPSDGDRKRLRRPNRSKNFRVEISYAAKIPLQALANAMRGQESENSQEAIRVLDIILRQHAARQGCLLVRQSFFHNDPTNCEPVGGNILGCRGFHSSFRTTQGGMSLNMDVTTTMIIKPGPVVDFLIANQNARDPYSIDWSKAKRTLKNLRVKVSPSGQEFKITGLSDKPCREQTFELKKRNPNENGEFETTEVTVADYFRDTRHIDLQYSADLPCINVGKPKRPTYIPLELCALVPLQRYTKALTTFQRSALVEKSRQKPQERMTVLSKALKVSNYDAEPLLRSCGISISSNFTQVEGRVLPAPKLKMGCGSETFPRNGRWNFNNKEFVEPTKIQRWVVVNFSARCNVRQVVDDLIKIGGSKGIEIASPFQVFEEGNQFRRAPPMIRVENMFKDIQSKLPGVPQFILCVLPDKKNSDLYGPWKKKNLTEFGIVTQCMAPTRQPNDQYLTNLLLKINAKLGGLNSMLSVERTPAFTVISKVPTIILGMDVSHGSPGQSDVPSIAAVVSSREWPLISKYRASVRTQPSKAEMIESLVKKNGTEDDGIIKELLVDFYTSSNKRKPEHIIIFRDGVSESQFNQVLNIELDQIIEACKLLDANWNPKFLLLVAQKNHHTKFFQPTSPENVPPGTIIDNKICHPKNNDFYLCAHAGMIGTTRPTHYHVLYDEIGFSADELQELVHSLSYVYQRSTSAISVVAPICYAHLAAAQLGTFMKFEDQSETSSSHGGITAPGPISVAQLPRLKDNVANSMFFC
>AtAGO5
MSNRGGGGHGGASRGRGGGRRSDQRQDQSSGQVAWPGLQQSYGGRGGSVSAGRGRGNVGRGENTGDLTATQVPVASAVSGGRGRGNIGDPTFSVASSSKTVSVASSSKEESKNTEVSETMSNLQITSTETKPEMTSLPPASSKAVTFPVRPGRGTLGKKVMVRANHFLVQVADRDLYHYDVSINPEVISKTVNRNVMKLLVKNYKDSHLGGKSPAYDGRKSLYTAGPLPFDSKEFVVNLAEKRADGSSGKDRPFKVAVKNVTSTDLYQLQQFLDRKQREAPYDTIQVLDVVLRDKPSNDYVSVGRSFFHTSLGKDARDGRGELGDGIEYWRGYFQSLRLTQMGLSLNIDVSARSFYEPIVVTDFISKFLNIRDLNRPLRDSDRLKVKKVLRTLKVKLLHWNGTKSAKISGISSLPIRELRFTLEDKSEKTVVQYFAEKYNYRVKYQALPAIQTGSDTRPVYLPMELCQIDEGQRYTKRLNEKQVTALLKATCQRPPDRENSIKNLVVKNNYNDDLSKEFGMSVTTQLASIEARVLPPPMLKYHDSGKEKMVNPRLGQWNMIDKKMVNGAKVTSWTCVSFSTRIDRGLPQEFCKQLIGMCVSKGMEFKPQPAIPFISCPPEHIEEALLDIHKRAPGLQLLIVILPDVTGSYGKIKRICETELGIVSQCCQPRQVNKLNKQYMENVALKINVKTGGRNTVLNDAIRRNIPLITDRPTIIMGADVTHPQPGEDSSPSIAAVVASMDWPEINKYRGLVSAQAHREEIIQDLYKLVQDPQRGLVHSGLIREHFIAFRRATGQIPQRIIFYRDGVSEGQFSQVLLHEMTAIRKACNSLQENYVPRVTFVIVQKRHHTRLFPEQHGNRDMTDKSGNIQPGTVVDTKICHPNEFDFYLNSHAGIQGTSRPAHYHVLLDENGFTADQLQMLTNNLCYTYARCTKSVSIVPPAYYAHLAAFRARYYMESEMSDGGSSRSRSSTTGVGQVISQLPAIKDNVKEVMFYC
>AtAGO7
MEEKTHHHHHSTNKHIPSSKSRTPLLHKPYHHHVQTNPPPFLLHPSSHQNLNLVASNLPSSYYYYYYCYFYSQFHNSLPPPPPPHLLPLSPPLPPLLPLPPPHSMTRFHKSLPVSQVVERKQQHQQKKKIQVSNNKVSGSIAIEEAALVVAKRPDFGGQDGSVIYLLANHFLVKFDSSQRIYHYNVEISPQPSKEIARMIKQKLVETDRNSFSGVVPAFDGRQNIYSPVEFQGDRLEFFVNLPIPSCKAVMNYGDLREKQPQKKIEKLFRVNMKLVSKFDGKEQRKEGEDWAPLPPEYIHALDVILRENPMEKCTSIGRSFYSSSMGGSKEIGGGAVGLRGFFQSLRHTQQGLALNMDLSITAFHESIGVIAYLQKRLEFLTDLPRNKGRELSLEEKREVEKALKNIRVFVCHRETVQRYRVYGLTEEITENIWFPDREGKYLRLMSYFKDHYGYEIQFKNLPCLQISRARPCYLPMELCMICEGQKFLGKLSDDQAAKIMKMGCQKPNERKAIIDKVMTGSVGPSSGNQTREFNLEVSREMTLLKGRILQPPKLKLDRPRNLKESKVFKGTRIERWALMSIGGSSDQKSTIPKFINELTQKCEHLGVFLSKNTLSSTFFEPSHILNNISLLESKLKEIQRAASNNLQLIICVMEKKHKGYGDLKRISETRIGVVTQCCLYPNITKLSSQFVSNLALKINAKIGGSMTELYNSIPSHIPRLLRPDEPVIFMGADVTHPHPFDDCSPSVAAVVGSINWPEANRYVSRMRSQTHRQEIIQDLDLMVKELLDDFYKAVKKLPNRIIFFRDGVSETQFKKVLQEELQSIKTACSKFQDYNPSITFAVVQKRHHTRLFRCDPDHENIPPGTVVDTVITHPKEFDFYLCSHLGVKGTSRPTHYHILWDENEFTSDELQRLVYNLCYTFVRCTKPISIVPPAYYAHLAAYRGRLYIERSSESNGGSMNPSSVSRVGPPKTIPLPKLSDNVKNLMFYC
>AtAGO9
MDSDEPNGSGLPPPPPFVPANLVPEVEPVKKNILLPMARPRGSGSKGQKIPLLTNHFGVKFNKPSGYFFHYSVAINYEDGRPVEAKGIGRKILDKVQETYQSDLGAKYFAYDGEKTLFTVGALPSNKLDFSVVLEEIPSSRNHAGNDTNDADRKRSRRPNQTKKFMVEISYAAKIPMQAIASALQGKETENLQDALRVLDIILRQSAARQGCLLVRQSFFHNDVKNFVPIGGGVSGCRGFHSSFRTTQGGLSLNIDTSTTMIVQPGPVVDFLLANQNKKDPYGMDWNKARRVLKNLRVQITLSNREYKISGLSEHSCKDQLFTWRKPNDKGEFEEVEITVLNYYKERNIEVRYSGDFPCINVGKPKRPTYFPIEFCNLVSLQRYTKSLTNFQRAALVEKSRQKPPERMASLTKGLKDSNYNADPVLQDSGVSIITNFTQVEGRILPTPMLKVGKGENLSPIKGKWNFMRKTLAEPTTVTRWAVVNFSARCDTNTLIRDLIKCGREKGINVEPPFKDVINENPQFRNAPATVRVENMFEQIKSKLPKPPLFLLCILAERKNSDVYGPWKKKNLVDLGIVTQCIAPTRLNDQYLTNVLLKINAKLGGLNSLLAMERSPAMPKVTQVPTIIVGMDVSHGSPGQSDIPSIAAVVSSRQWPLISKYKACVRTQSRKMEMIDNLFKPVNGKDEGMFRELLLDFYYSSENRKPEHIIIFRDGVSESQFNQVLNIELDQMMQACKFLDDTWHPKFTVIVAQKNHHTKFFQSRGPDNVPPGTIIDSQICHPRNFDFYLCAHAGMIGTTRPTHYHVLYDEIGFATDDLQELVHSLSYVYQRSTTAISVVAPVCYAHLAAAQMGTVMKYEELSETSSSHGGITTPGAVPVPPMPQLHNNVSTSMFFC
>AtAGO10
MPIRQMKDSSETHLVIKTQPLKHHNPKTVQNGKIPPPSPSPVTVTTPATVTQSQASSPSPPSKNRSRRRNRGGRKSDQGDVCMRPSSRPRKPPPPSQTTSSAVSVATAGEIVAVNHQMQMGVRKNSNFAPRPGFGTLGTKCIVKANHFLADLPTKDLNQYDVTITPEVSSKSVNRAIIAELVRLYKESDLGRRLPAYDGRKSLYTAGELPFTWKEFSVKIVDEDDGIINGPKRERSYKVAIKFVARANMHHLGEFLAGKRADCPQEAVQILDIVLRELSVKRFCPVGRSFFSPDIKTPQRLGEGLESWCGFYQSIRPTQMGLSLNIDMASAAFIEPLPVIEFVAQLLGKDVLSKPLSDSDRVKIKKGLRGVKVEVTHRANVRRKYRVAGLTTQPTRELMFPVDENCTMKSVIEYFQEMYGFTIQHTHLPCLQVGNQKKASYLPMEACKIVEGQRYTKRLNEKQITALLKVTCQRPRDRENDILRTVQHNAYDQDPYAKEFGMNISEKLASVEARILPAPWLKYHENGKEKDCLPQVGQWNMMNKKMINGMTVSRWACVNFSRSVQENVARGFCNELGQMCEVSGMEFNPEPVIPIYSARPDQVEKALKHVYHTSMNKTKGKELELLLAILPDNNGSLYGDLKRICETELGLISQCCLTKHVFKISKQYLANVSLKINVKMGGRNTVLVDAISCRIPLVSDIPTIIFGADVTHPENGEESSPSIAAVVASQDWPEVTKYAGLVCAQAHRQELIQDLYKTWQDPVRGTVSGGMIRDLLISFRKATGQKPLRIIFYRDGVSEGQFYQVLLYELDAIRKACASLEPNYQPPVTFIVVQKRHHTRLFANNHRDKNSTDRSGNILPGTVVDTKICHPTEFDFYLCSHAGIQGTSRPAHYHVLWDENNFTADGIQSLTNNLCYTYARCTRSVSIVPPAYYAHLAAFRARFYLEPEIMQDNGSPGKKNTKTTTVGDVGVKPLPALKENVKRVMFYC
>HaAGO1a
MMTRKRSTREKIIKTRVWLSSLFQSFSLSHISRVSTADRFLDLHSSASISADFLGFFDIMVRKRRTEGPSGGESSEPQEGSGAQRQPAQQQQQGGYQGRGQGGGYQGRGQQGGYQGGQGGYQGGQGGYQGGQGGYQGGQGGYQGGQPQGGRGWAQRGGHGGRGGGDPQQYAPRGAAPPQRRGGPGPQYSGGPSRTPVPELYQATQAPQQPVSTLQPATPGTPVEVHAESSSTKQMVDESADQLQQLSVQQEEPSQSVAPASSKSLRFPLRPGKGRIGESCIVKANHFFAELPDKDLHQYDVTINPEMTSRGVNRAVMAQLVNLYRDSHLGKRLPAYDGRKSLYTAGPLPFVSKEFKITLLDEDDGSGNARRERDFKVVIKLASRADLHHLGLFLAGRQADAPQEALQVLDIVLRELPTNRYTPVGRSFYSPDLGRRQPLGEGLESWRGFYQSIRPTQMGLSLNIDMSSTAFIEPLPVIDFVTQLLNRDVSARPLSDSDRVKIKKALRGVKVEVTHRGNMRRKYRISGLTSQATRELNFPVDERGTLKSVVEYFRETYGFSIQHVQWPCLQVGNTQRPNYLPMEVCKIVEGQRYSKRLNERQITALLKVTCQRPQEREGDILKTVRHNAYGQDPYAKEFGIKISTQLASVEARILPPPRLKYHDTGRERDCLPQVGQWNMMNKKMVNGGTVANWICINFARNVQDNIARNFCSELATMCKTSGMDFHPEPVLPPFSGRPDQVERVLKARFHDAMTKLQSNRKELDLLIVILPDNNGSLYGDLKRICETDLGIVSQCCLTKHVFRMSKQYLANVALKINVKVGGRNTVLADALSRRIPNVSDVPTIIFGADVTHPHPGEDSSPSIAAVVASQDWPEITKYAGLVCAQAHRQELIQDLFKEWQDPNRGKVSGGMIKELLISFRRATGQKPQRIIFYRDGVSEGQFYQVLLYELDAIRKACASLEPNYQPPVTFVVVQKRHHTRLFANNHNDRRSVDRSGNILPGTVVDSKICHPTEFDFYLCSHAGIQGTSRPAHYHVLWDENRFSADDLQSLTNNLCYTYARCTRSVSIVPPAYYAHLAAFRARFYMEPDTSDSGSMISGAAGRGAGGRSTRVPGANAAVRPLPALKENVKRVMFYC
>HaAGO1b
MTPTPELHQATQAPHPSEVGSSSTLHEEMAQLSVQKDEPPVQAAPASSKSLRFPLRPGKGSFGTRCIVKANHFFAQLPDKDLHQYDVTITPEVTSRGVNRAVIAQLVKLYKVSHLGKRLPAYDGRKSLYTAGPLPFVSKDFKITLLDEDDGSGGPRREREFKVAIKLASRADLHHLGLFLQGRQADAPQEALQVLDIVLRELPTSRYTPVGRSFYDPHLGQRQPLGDGLESWRGFYQSIRPTQMGLSLNIDMSSTAFIEPLPVIDFVTQLLNRDVSARPLSDSDRVKIKKALRGVKVEVTHRGNMRRKYRISGLTAQATRELNFPVDERGTMKSVVEYFRETYGFAIQHVQWPCLQVGNTQRPNYLPMEVCKIVEGQRYSKRLNERQITALLKVTCQRPQDRERDILKTVTHNNYDNDDYAKEFGIKISRNLASVEARILPPPWLKYHDTGREKDCLPQVGQWNMMNKKMVNGGRVASWICINFARNVQDNTAHTFCKELAQMCTISGMAFNPDPVLPALSGRPEHVERVLKGRFHDAMTKLQPQKRELDLLIVILPDNNGSLYGDLKRICETELGIVSQCCLTKHVFKMSKQYLANVALKINVKVGGRNTVLRDAISRRIPNVSDVPTIIFGADVTHPHPGEDSSPSIAAVVASQDWPEITKYAGLVCAQAHRQELIQDLFKEWQDPNKGKMSGGMIKELLISFHRATGQKPQRIIFYRDGVSEGQFYQVLLYELDAIRKACASLEPNYQPPVTFVVVQKRHHTRLFANSHQDRNSTDRSGNILPGTVVDSKICHPTEFDFYLCSHAGIQGTSRPAHYHVLWDENKFQADALQTLTNNLCYTYARCTRSVSIVPPAYYAHLAAFRARFYMEADTSDSGSMTSGRGMQQGGRTTRVPGSNAAVRPLPALKPNVKRVMFYC
>HaAGO1c
MNSLFCLIIMVRGATEGSSGEESPEPGEVGSGQGSRGQRRHDRYQGGGQSHRSSRRDRRGDDGGRSRKYRSGSPERPRQKRSEGSSGEESPEPHEAGSGQGSRGQRRHDGYQGSEKSRSRRWDRRSEEGGGGSRQYRSGSPERLRQKRSEGSSGEESPEPREAGSGQRSRGQRRHDGYQGGEQSRRSSHWDRRSEEGGGGSHQYRSGSPERLRQKRSEGSSGEESPEPREARSGQRSRGQRRHDGYEGRGQSRRSSHRDRRSEEGGGGSRQYCSGSPERLRLKRSEVSSGEESLEPCEAGSGQRSRGQRRHDGYESRGQSRRSSHRDRRVEDSGRSGKYYSGSPERPRGESREPLEARYYQERGWRSGHHERMQRSGGRDSYQGDHHERGRRSGGKDSYQSGGLPQRRRWEDRGGSQQYHSESPEQPQQKLRRGTDPRQHHGESGPSYADGPSRSSVPDLYQATQAPLQPVTTSQPMFQAEPDEPSQQPSVQQDGPKPKPSQKLSVQEDEPVWRELASNKSLKPPLRPGFGSKGTRCIVKANHFFAEMSRKDLHQYDVTITPEVTSRGVNRSVMEQLVKLYRKSDLGKLLPAYDGGRSLYTAGPFPFISKEFKITLVDEDDGSSRISKARNFTVVIKLAALADLRHLEMFLAGRVTDAPQEAFRIMDIVLQQLPTKRYSSVGRSFFSSDLGRPQSLGDGLESWRGFYQSMRPTQMGLSLNIDMAATAFVEAVPVIDFVKQLLNRNDTTRPLSDADRVKIKKALKGVKVEITHRGTMRRRFSISGLTSQATRELQFTVDGDGDTVTKYVVDYFKDAYGFSIQHVHWPCLQLGGTHRKNYMPMEVCKIVAGQRYSRKLNERQVTALLKVTCQRPQEREHGILKTVKQNAYDQDPYAKEFGIKISREPVSIEARILPPPRLKYHDTGREPDCLPRVGQWNMINKKMVNGGTVDSWICINFARNVNDKVARTFCSAIAQMCNRVGVEFNPEPVLPVLCGRPDRVERDLMAHFHDAMIELQPRKKELDLLIVILPDNNGSLYGDVKRICETDLGIISQCFLTKNVFKTSRPYLENVALKINVKVGGRNTVLADALSGCIPNVSDIPTIIFGADVTHPHAGEDSNPSIAAVVASQDWPEITKYAGLVCAQAPCQELIEDLYTESRDPNRSELSGGMIRELLLSFRRATGHKPKRIIFYRDGVSEGQFYQVLLHELDAIRKACASLEPDYQPPVTFVVVQKRHHTRLFADNHRDYYSVDKSGNIMPGTVVDTKICHPTEFDFYLCSHAGIQGTSRPSHYHVLWDENKFSADDLQSLTNNLCYTYARCTRSVSIVPPAYYAHLAAFRARYYMESSASDSASMISGRQGTNAPASTDAVKPLPALKDSVKRVMFYC
>HaAGO2a
MERNNNYNRVGGGRSNGGRGGGGRGGGGGYHHGGRNGNYSQQYGNQQQEYYGGGGGRGRGRDRDSGGRGQQSQRTPANSRQHADRVPEVDAWSRVASGQPVVAQRQTLAPNRNDRQVQEINAKLSTLSVTEHSKDGVANALVPIKRPDHGTLAMRSVKLLVNHFSIKFDPSNTILRYDVDIQQAVEQEGSSSTRVLKKKKRIPLRQIQEKLCSEYPDRFPLLQTAYDGEKNIFSAVSLQAGTYSVQLDGRSYVCTIKFGNELNLSKLQDFLNRNAVHVPRDVLQALDVVMKANLFREKVSVGRGMYPRVHRREDDLRCGVAAYRGSQQSLKVTSNGLIMCTDYSVMPFRKRIPVLDFLKEHLRVNVHDIPSARYWVKVVAALTGLKVTVTHRRTKQKYTVFGLSEKPTKDISFVQEDLEGKKAPQVVMLTDYFREKWDKEIVHKGIPCLQLGTVKRPNYVPMEFCVLAEDRRFPKEQLSKEVARRLKDLSLLAPDKRMNETCGIVREEYAIGKPGAEVIQNFGIGVSMNMTEVDGRVMEPPKLKLGSSNGKPNIITVDKQKCHYNLLQGRTLVTGKSVERWALIDFSSMHDELWLDIDSFIPKLMKRCGNLGVRMKEPLRVYQTNMQELNNVNTVRELLKWLVEECRKIDNGRLQLIVCVMPERHDGYKSLKLVSEIELGVMTQCCLSENANKGSDQFLANLGLKINAKLDGCNVQLVERFPRFSSDDRYMFIGADVNHPAASNTESPSVAAIVGSVDPAATRYVPRVFPQEHRKEEIVNFGSVCLDLVNTYAKFNGVKPNKIVVFRDGVSDDQFEMVLNKEMVDMKKAIYTEHYRPFVTFVVAQKRHTTRLFLNNENDIGNVPPGTVVDTNIVHTSNFDFYLCSHFGGMGTSKATHYSVIWDEIGFSANEIQRLTYDLCFVFARCTKPVSLVTPVYYADLLAYRGRMFQEEVMQMEASGSAPPSSSFDQAFYNLDQHLKDSMFFI
>HaAGO2b
MERNNNYNRGGNDGGYRGGGRGNGGRGGGGRGGGGGGYHRGGRNGNYSQQYSNQQQEQYQENYGGGRGRGRGRESGGIGSGRGRGQQSQPTPANPRQNADRVPEVSAWSRVASGQPAVAQTQTLTQNRNDRQVQEVSSKLSTVSVTDHSKDDVTNALLPIKRPDRGTLAMRSVKLLVNHFPVKFDPSNTILRYDIDIKHAVEQEASSSTRALKKSIPKSSLRQIQEKLCSEYPDRIPLLQTGYDGEKNIFSAVVLQAGAYSVQVGGRSYVCTIKFGNELNLSKLQDFLNGNAIHVPREVLQALDVVMKANLFREKVSVGRGMYPRVHRREDDLRCGVAAYRGSQQSLKVTSNGLIMCTDYSVMPFRKRMPVLDFLKEHLREIQQVNDITRNRNKVMAALKRLKVTVTHRRTKQRYTVFGLSEKLTKDISFEQEDLEGKKAPQVVMLTDYFREKWGKEIMHKGIPCLDLGTEKKPNLVPMEFCVLDEDRRFPKEQLGKEAARRLKDLSLLAPDVRRKEICGIVHEEFGTGTHGAEVIKNFEVGVGMNMTEVNGRVLEPPKLKLGGSNGKTNIVMVDKQKCHYNLLQGRTLVTGKSLERWALIDFSQRHRDWLDADSFIPKLMKRCTSLGVRMAEPLYVYNTNMRELSDVNTVRSLLKWLVEECRKYDNGRLQMIFCVMPERHDGYKSLKLVSETEIGVMTQCCLSQNANKANDQFLANLGLKINAKLEGCNVQLVDPFPHFNKDDRYMFIGADVNHPAAMNAESPSIAAVVGSVDRGATRYVARVWPQGHRKEEIVNFGSVCLDLINTYAKINKVKPNKIVVYRDGVSDDQFEMVLNKEMVDMKKAIYTEHYRPFVTFVVAQKRHTTRLFLNNENEIGNVPPGTVVDTNIVHTSNFDFYLCSHFGGIGTSKPTHYTVIWDEIGFSSNEIQRLTYDLCFVFARCTKPVSLVTPVYYADLLAYRGRMFQEEVKQMEDSGSAPPSSSFDRAFYNLDQNLKDSMFFI
>HaAGO4a
MRVPMARRGLASKGQKAQLLTNHFKVNVSNVDGHFFHYSVALFYEDGRPVDAKGVGRKVIDKVHETYKSELDGKEFAYDGEKSLFTVGALPRNKLEFTVVLDSMNSTRNNGNASPDNDADKKRMRRSYQSKTFKVELSFAAKIPMQSIAQALRGQESENSQEALRVLDIILRQHAAKQGCLLVRQSFFHNDVKNFADVGGGVLGCRGFHSSFRTSQGGLSLNIDVSTTMIIQPGPVVDFLIANQNVKDPYSVDWAKAKRTLKNLRVKNNETNTEYKITGLSEKPCNQQLFSLRQKTKDENGEFETMEVTVYDYFVNYRKMDLRYSGDLPCINVGKPKKPIFLPIEFCTLVSLQRYTKSLNTMQRASLVEKSRQKPQERMRVLSDALNRNDYGTEPLLKSCGISISNSFTQVEGRVLQAPRLKVGNGEDFFPRNGRWNFNNKKLVDPTKIEKWAVANFSARCDIRNLVRDLIKCGNLKGIKIDEPFDVFEESPQNRRAPPVVRVEKMFDFIQSKLPGAPQFLLCLLPERKNSDLYGPWKKKCLAEFGIVTQCIAPMRVNDQYLTNVLLKINAKLGGLNSMLAVEHTPSIPIVSKSPTLILGMDVSHGQPGQSDVPSIAAVVSSRHWPSISRYRASVRTQSPKLEMVDSLFKKVSDTEDEGIMKEVLLDFYVSSAKRKPDQIIIFRDGVSESQFSQVLNVELDQIIEACKFLDDKWCPKFLLIIAQKNHHTKFFQPGSPDNVPPGTVIDNKVCHPRNNDFYMCAHAGMIGTTRPTHYHVLYDEIGFSADDLQELVHSLSYVYQRSTTAISVVAPICYAHLAATQMSQFMKFEDRSETSSSHGGTGVTSAGAVPVPQLPKLQENVCNSMFFC
>HaAGO4b
MGNRRLWHRHSYLIYFHYKYTCTTHTPSNKLSLSSLTLERTHFRVSPFELDMDSHENDGNGVASEEALPPPPPVPEDVVPEQAPEPAKKKVMRVPMARRGLATKGQKIQLLTNHFKVNVSNVEGHFFHYSVALFYEDGRPVDGKGVGRKVLDRVHETYGSELAGKEFAYDGEKSLFTIGSLPRNKHEFTVVLEDVTSNRNNGNASPENEDRKRMRRQYQSKTFKVELSFAAKIPMQSIAQALRGQESENSQEALRVLDIILRQHAAKKGCLLVRQSFFHNDVKNFADVGGGVLGCRGFHSSFRTSQGGLSLNIDVSTTMIIQPGPVVDFLINNQNVKDPYSIDWAKAKRTLKNLRVKASPTNTEYKITGLSEKPCNEQLFSLKQKTKDENGEPETLEVTVYDYFVNYRKIDLRYSGELPCINVGRPKRPTYIPLELCSLVSLQRYTKSLTTLQRSSLVEKSRQKPQERMRVLSDALKLNDYDSEPLLKSCGISINSNFTQVDGRVLQAPKLKAGGGEDFFARNGRWNFNNRKFVDPTKIEKWAVANFSARCDIRNLVKDLIKCGGMKGIKIDEPFDVFEESPQNRRAPPVVRVEKMFDFIQSKLPGAPQFLLCLLPERKNSDLYGPWKKKCLADFGIVTQCIAPMRVNDQYLTNVLLKINAKLGGLNSMLAVEHTPSIPLVSKAPTIILGMDVSHGSPGQSDIPSIAAVVSSRHWPLISRYRASVRTQSPKVEMIDSLFKKVSDSQDDGIMRELLLDFYVSSGKRKPDQIIIFRDGVSESQFNQVLNIELDQIIEACKFLDENWCPKFLVIIAQKNHHTKFFQPGSPDNVPPGTVIDNKVCHPRNNDFYMCAHAGMIGTTRPTHYHILYDEIGFSADDLQELVHNLSYVYQRSTTAISVVAPICYAHLAATQVGQFMKFEDRSETSSSHGGTGVTSAGAVPVPQLPRLQENVSNSMFFC
>HaAGO5a
MSSRGGARGGSAGGGRGRGRGQGRGGGGFQPSPPSSYGGAGRGNDAVRSVTSVQSASSSSMSRQFENMSLGSASSQSSATAPVSQQPALQQRPVQTRPEPVVVADAPPPPLAVPLVPSSSKKLSTPARPGFGTMGRKCVVKANHFLVDLGQKDPYQYDVAISPEVTSKTKCREIMKLLCESFKASHLGNLMLAYDGKKSAFAAGSLPFESKEFVVNITERNGREREFKVTIKFAAKKDLHHLKMFLTGRQHDSPQETIQALDVVLRESASKDREVIGRSLFSPVFGKGSLGDGIEYWKGFYQSLRPTQMGLSLNIDMSARAFYENKLVSEFVKEFLNKDISRPLSDQERIKVKRALRGVRVEVRHGDSVRRYKCQDLTRQPVNQLTFVDDTGAKISVVQYFRAKYNTTLRYPLLPAIQSGTEAKPTYLPMELCTLAFGQRYASKLNEKQVTNLLRATCQRPSEREGSIMTTMQSNKYNEDALVNNEFGMRVREQFTSIDARVLPPPPIKYHGSSEVNPTVGQWNMIDLKMINGGTVNYWAIANFSRQRQDAVDRFCYELVQMCQNKGIVFNPQPLIPMYTAPPHNIEKALVDLHAKCTAQLSRAAPGSHIQLLFVILPETKGTYGRIKRVCETELGIVSQCCRPQHVMKLSKQYFENVAMKINVKVGGRNSVLSASLNGRLPYVTDRPTIIFGADVTHPSKGEDSTPSIAAVVASMDWPQVSKYKALVSAQSHRQEIIEDLHTTSTDPKKGIVHGGMIRELLISFKRSTGHKPHRIIFYRDGVSEGQFNDVLLNEMDKIRKACISLEENYMPPVTFIIVQKRHHTRFFPAKHGDRASTDRSGNILPGTVVDTKICHPTEFDFYLCSHAGIQGTSRPAHYHVLYDENKFTADGLQMLTNSLCYTYARCTRSVSIVPAAYYAHLAAFRARSYMEGGDLSDSDSRGGQRATRDRVADVRPLPAIHESVKSVMFYC
>HaAGO5b
MSGRGRGRGGPPSGRGGPPPGRGGPQPGRGRGGVQPSPSVPSPQQPAGRGNAGPSVPVPVQSVSPSLPRVENLSISSPSAPPSQAPAGPRVTATGSGSQQPAMQQRPVQSPPAQQQVADAPLVPSSSKKISAPLRNGFGTIGRKCVIKANHFLVDLGQKDPHQYDVSISPEVTSKTKCKEIMKFLSSLYRASHLGNLLLAYDGKKSAFAAGPLPFESKEFAVKITEQDGRERDFRVTIKFAAKKDLHYLKQFLSGRQHDSPQETIQALDVVLRESASSGREVVGRSLFSAEFGQGVLGDGIEYWKGFYQSLRPTQMGLSLNIDMSARAFYEPRLVSDFIGEFLNKDLARSLTDQERIKVKRALRGVRVEVHRQNYMRRYKVQGLTIQPVNQLTFPDETGAVISVVQYFRDKYNVHLRYPLLPAIQAGSDAKPTYLPTEICWLAGGQRYGLKLNEKQVTNLLRATCQRPRDREESIMKTMRSNKYNEDELVNKDFGMRVREQLTSIDARVLPPPPVQYHGSSEVKPLVGQWNMIDLKMINGGTVNYWAIANFSRQREDAVMRFCSELVQMCQNKGIVFNPQPLIRMVSTAPHNIEKALADIKSQCGAQLKKVAPDSQLQLLFVILPEAKGTYGRIKRVCETELGIVSQCCKPTHVMKLSKQYFENVAMKINVKVGGRNSVLSASLNGRLPYVTDRPTIIFGADVTHPSPGEDSAPSIAAVVASMDWPQVTKYKALVSAQPHRQEIIQDLYTKKGETHAGLIRELLISFKRSTGHKPHRIIFYRDGVSEGQFNEVLLNEMDSIRKACVSLEPNYMPPVTFIVVQKRHHTRFFPDKHGDRNSTDRSGNILPGTVVDTKICHPTEFDFYLCSHAGIQGTSRPTHYHVLYDENKFTADGLQMLTNSLCYTYARCTRSVSIVPPAYYAHLAAFRARSYMEGADLSDSDSRGGRATRERVAEVKPLPVIHESVKSVMFYC
>HaAGO7
MQRLHPFGYLQCVFTMEESDKKKCTATTKSFRGSKTTTTRTTHNNTNPPQHQHFYHHHHLFHLHPHYLFHNPPTTNLGFLNQNLYPYSPPPLLPLPPPHSALSPPPPPVVHLNHAHFHKPSWQQQPPHVHHHQTALETIPRTMNSSKQIKKDEFKPIIKDSSPSPSPPQQPPLTVARRPDSGGSEGTIIPLLANHFLVEFDPLQQIHQYDIEITPKPSKETARLIKNTLINHHPTIFSNTNPCYDGRRTLFSPTQLRPDPITLQIQIPLPNSPNQQQKSKLYTTHIKLVAKLNGQDLTKYLTKTQENQENQKNQNPLPQDYLQALDVVLRENPSTKCTPLGRSLYSTELGGSKDIGGGAVAIRGFFQSLRPTQQGLSLNVDLTLTAFHNPVGVIQYLENRLPFFSEVIVQKSRKLTVEEKEQVEKALKNIKVVVCHRETVQRYKVANLTEESVENLRFRDRSGESLRVVEYFKEVYGYEIKYRNLPCLQTSRRRVCYLPMEVCVVCDGQKFMGKLSDEQTARMLKLGCQKPRERKAIIDGVMAGPFGPSSGRQAGEFNLRVLKEMTKLNGRILRPPRLKLGDGGEVTDLIPSRHDRQWNFTGSHVFEGSRIGRWALISFGGTDEQKSIIPKFIDRLTQRCEQLGIFLNRNTVVRPQFESMQVLNNVSVLESKIKKIQRAANNNLQLLVCVMEKKHKGYADLKRISETSIGVMSQCCLYQNLARLSSQFLGNLALKINAKIGGCTVALYTSLPAQIPRVLTLDEPVMFLGADVTHPHPLDDFSPSVAAVVGSVNWPAANKYVSKMRSQTHRQEIIHDLADMVEEILNDFVRELSKLPKRLIFFRDGVSETQFQKVLADELQAIREACRRFTGYNPPISFVVVQKRHHTRLFPADPVSNSGRNMFSDENVPPGTVVDSVVTHPKEFDFYLCSHWGVKGTSRPTHYHILWDENRFTSDEFQKLVYNLCFTFVRCTKPVSLVPPCYYAHLAAFRGRLYLDRTGASSVFTRRGPPKTAPLPKVRENVKNLMFYC
>HaAGO9a
MKHSEAGPSKALPPPPPVVPPSFVPVKVSGSNRTPMARRGFGTKGQRIPLLTNHFNVKLSSTSDHFYQYSVAFFYEDGNPVEAKGVGRKVLDMVENVYNSEMGGKGFAYDGEKTLFTVGPLPGTKLEFPVLLENLSTNRTARGGISDEVDTKRARRPPQSKSYTVKISYATKIPIQAIFNALQGQDSEQFSEAVRVLDVLLRQHAAKQECLIVRQCFFRDDPKNYIGIGGGVLGCRGFHSSFRATQAGLSLNIDASTTMIVRPGKVVDFLLENQNVRNIREIDWIKAKRTLKSLRIKSFPSNREHKIIGLSVKPCGEQTFSLKQKNGDSPSDAVEITVYNYYAKHHRIEVNQSRDYPCLDVGKPKRPVYIPLELCELLPLQRYTKALSNLQRASLVEKSRQKPRERMNALMGALKQSNYGADPVINSTGITISTTFTQVEGRVLDPPKLKFGSGGDLTFVEPAKKITCWAIVNFSARCNVDGLRRDLRRCSEAKGMDLEDAYDVIEESPQFRRASATVRVDKMVENMRKALPGPPLFILCILPERKNSDIYGPWKRKCLVDLGSRTQCIAPTKINDQYLTNLLLKINAKMDGINSLLSMEHLHSIPLVSQAPTIIFGMDVSHGAPGRSDVPSIAAVVSSRNWPFISRYRASVRSQSSRVEMIDGLFKPIAPDQDEGMIRELLEDFYLSTPRLKPENVIIFRDGVSESQFNQVLNIELEQIMAACKFLDESWKPKFMVIVAQKTHHTKFFQTNSDYNVPPGTIVDNKVCHPKYNDFYLCAQNGPIGTTRPTHYHVLLDQIGFSADQLQELVHSLSYVYQRSTTAISVVAPICYAHLAAGQMAQFVKFEDMSDSASSHSGSAAAGAGAGGFNQLPKLHERTRSSMFFC
>HaAGO9b
MCVAFMTLDRKTKMKHEASKALPPPPVVPPGVVPVKVPGSRRTLMARRGFGTRGQRIPLLTNHFNVKLSSTTDHFYQYNVALFYEDGNPVEAKGVGRRVLEMLYKLYKPEMGGKGFAYDGEKTLYTVGPLPGTTLEFPVLLENLSSNRTVRGGSPSEGETKRSRCPPQSKSYTVKLNYAKKIPSQAIFNALRGQDSEHFHEALRVLDVMLRQHAANQGCLIVRQSFFHNDPRNSMSIGGGVVGLQGFYSGFRSTQAGLSLNMDVSTTLILKPGKVVDFLLENQNVKNVSEIDWMKAKMMLKNLRVKTFPSNFTQKIIGLSEKSCRQQMFFINKKSADSRSDPVEITVSNYYAKYHNQEVFASQDYPCLDVGKPKRPIYIPIELCELISLQRYTKPLSALQRAKLAEQSTLKPHDRMNCVVNELKRSNYAADPLINSTGITINTMCTQVEGRVLEPPKLTVGNGGVMLPRGGYWSFNNKTLVEPTQITRWAVVNFSARCDTNSLCRDLLRCGKAKGMRLEEPHSVIQEDMNSSRNPAPIRVELMFEAMKRTLPGLPRFLLCILPERKNHEIYGPWKRKCLVEDGIVTQCMAPITINDLYLTHLLLKINAKMGGLNSVLSVEHLHSIPLVSRIPTIIFGMDVYHAPPGRSDIPSIAAVVSSRKWPLISRYRASVRAQSSRVELIDALFKPVSPKKDEGMIRELLVDFYQSTHKLKPKHIIIFRDGVSESMFDQVLNIELEQIMQACKFLDDEWDPKFLVVVAQKRHHTRFFQPRSEANVPAGTIIDTKVCHPKNNDFYLCAHSGPIGTTRPTHYHVLLDQIGFSVDDLQELVHSLSYVYQKSTYAKAVVAPVCYAHQAAAQMSLFGKFDDMPDTTSSLSGGGDGSSGGGGGGSAQLPELHENVRSSMFFC
>HaAGO9c
MTTAATNRSYHLLLHFLSLEKSLKKSVVSAHLRLQADLFLYLVRKNKMKRSEEEASEALPLPPPPPVVPPGVVPAKVHGSNRTPMARRGSGTRGQKIPLLVNHFNVKLSSTSDHFYQYSVALFYEDGNPVEAKGVGRRVLDMLYKLYKSEMGGKGFAYDGEKTLFTVGPLPGTKLEFPVLLENLSSNRTVRGGNPSEGETKRSRRQPQSKSYTVKINYATKVPIQSIFNALRGQDSEQFHEAVRVLDVMLRQHAAKQGCLLVKQSFFHNDPRNSISIGGGVVGCRGFHSSFRATQAGLSLNMDVSTTMIVKPGKVVDFLIENQNVRSLREIDWMKAKRSLKNLRVKTFPSNLEYKIIGLSEEPCRQQTFLMKQRNADSPSDPIEITVSEYYAKYRNQELIASHDYPCLNVGKPKRPVYIPLELCELVSLQRYTKALSSLQRAKLVEQSRQKPQDRMNCLTDELKRSNYAADPLINSTGITINTMCTQVEGRVLEPPKLKVGNGGDLFPRGGRWSLSNKTFVEPTQITRWAVVNFSARCDTNSLCRDLMRCCKAKGIHLEEPHSVIQEDRQSSRKPAPARVELMFEAIKRTLPGRPRFLLCILPEKKNPEIYGPWKRRCLVEDGIVTQCMAPARVTDAYLASLLLKINAKMGGLNSLLSVECLQSIPLVSKISTIIFGMDVSHGSPGRSDVPSIAAVVSSRKWPLISRYRASVRSQSARVEMIDALFKPVSAVEDDGMIRELLMDFYQSTPKLKPEHIIIFRDGVSESQFEQVLNIELDQIMQACKFLDDKWNPKFLVMVAQKTHHTRFFQPRSDANVPAGTIIDTKVCHPKNNDFYLCAQNGPIGTTRPTHYHVLLDQIGFSADDLQELVHSLSYVYQRSTTAISVVAPVYYAHLAASQISTFVKFDEMSDTASSHSGGGGGSSSGGGGFTQIPKLHENVCSSMFFC
>HaAGO9d
MPLFLCIYIHDEDDDDMIYTHIYTWMECLSCIKTKMTEAESKALPPSPPKHIPSGSNRSPMARRGSGTKGQKIQLVTNHFNVKFSSTTDHFYQYSVALFYEDGTPVEAKGVGRRVLDMLYTLYSSEMGGKGFAYDGEKTLFTMSPLRGTKLEFPVLLENLSSNRTVRGGGSPSEGDAKRSRRPPQSKSYNVKINYATKIPIQAIFNALRGHDSEQFHEAVRVLDIMLRQHAAKQGCLLVKQSFFHNDPRNSISIGGGVVGCRGFHSSFRATQAGLSLNMDVSTTMIVRPGKVVDFLLENQNAKSIRDIDWMKAKRMLKNLRVKTFPSNLEYKIIGLSEKPCRQQMFLMKQRNADSPSDPIEITVSDYYAKYRNQELIMSHDYPCLDVGKPKRPVYIPLELCELISLQRYTKALSSLQRAKLVEQSRQKPKDRMNCLMDQLKRSNYTADPLINSTGITINTACTQVEGRVLEPPKLKFGNGGDLVPRGGRWNFNNKTLVEPTAVTRWAVVNFSARCDTNSLCRDLLRCCKAKGMNLEAPHSVIQENHQSSRNPAPARVELMFEAIKQTLPGPPRFLLCILPERKNSGIYGPWKRKCLVENGIVTQCIAPTRINDQYLTNLLLKINAKMGGLNSVLSVEHLHSIPMVSRIPTIIIGMDVSHGSPGRSDVPSIAAVVSSRKWPLISQYRASVRAQSARCEMIDALFKPVSPNEDEGMIRELLVDFYQSTPKLKPAHMIIFRDGVSESQFDQVLNIELEQIMQACKYLDDNDWNPKFLVIVAQKAHHTRFFQPRSDANVPPGTIVDTKVGHPKNYDFYLCAQNGPIGTTRPTHYHVLLDQIGFSPDDLQELVHSLSYVYQRSTSAISVVAPICYAHLAAAQMSQFVKFEDMSDTASSHSGGGGAGSSSGGGGFTQIPKLHENVCSSMFFC
>HaAGO10
MSKAVPSHSPAPFPKPPLYLCNTHTQHTHRSPFSPTHTHTQALSLHDHLNEKVEDQKKQNQVAEQKREKVEENLSRSFWLHQPRAKDDTISSGRGTMPQLKQIRDPEQKHVISKRITRGKPINDRKQMSVEETADHKSVGTRRQGRRRGKGKPLVFDDSTVEISSDKRLMFHRRPGFGQLGTKCVVKANHFLADLADMELTQYSVLMVPEVNSTKLNKTIMSQLVKVHRNTDLGMKLPVYDGRRALYTAGRLPFIAKEFTVTIEDDIEWIGITKQREFTVNIEFVAHASMSQLRELLSGKQVDTPSEALKLVDLVLKELTAQRYISVGRFFYSPNITNPKSIGCGLQSWRGFYQSIKPTQMGLSLNIDTLATTFIEPLPVVEFVEQILGKQVCTKQISDADRIKIKKALRGVKVEVTHRGNVRRKYRISGVTSQPTRELMFPVDEERNMKSVVDYFREVYGFTIQHPHLPCLQVGNQKKVNYMPMEACKIVEGQRRTKGLNNKQITSLLKFSCQRPKEQEKEILQTMQQNCYKDDPYAKEFGITIDETPTSIDARVLPAPWLKYHDSGKQKEVLPQMGQWNMKDKKVINGSVINYWACINFSRTVTDSAAQSFCHQLVQMCQESGMDIKSDSVVPVYSARPDHVKKVLKQVCTATVNKLGGKELELLIAILPDNNGSLYGDLKRICETDLGLISQCCLTKYVLKISKQYLSNVSLKINVKMGGRNTVLLDALRWKVPLVSDIPTIIFGADVTHPESGEDSNPSIAAVVASQDWPEVTKYAGLVSAQPHRQELIQDLYKTWQDPQRGKVNGGMIRELLLSFEKATGKKPLRIIFYRDGVSDGQFYQVLLYELDAIRKACASLEPNYQPPVTFIVVQKRHHTRLFPSNHNDRKSTDKSGNILPGTVVDTKICHPVEFDFYLCSHAGIQGTSRPAHYHVLWDENNFTADEIQSLTNNLCYTYARCTRSVSVVPPAYYAHLAAYRARFYMEPEVQHDNGSAHSMCMVKGAGVRPLPALKEKVKNVMFYC
