# Supplementary material for: Genome-wide identification of DCL, AGO and RDR gene families and their associated functional regulatory element analyses in sunflower (Helianthus annuus)
Source: PLoS One. 2023 Jun 9;18(6):e0286994. doi: 10.1371/journal.pone.0286994 (PMC10256174; doi:10.1371/journal.pone.0286994)
Supplement: S3 Data — (TXT) [file pone.0286994.s003.txt]

>AtRDR1
MGKTIQVFGFPNGVSAEEVKKFLERLTGSGTVYAIKVRQPKKGGPRVYAIVQFTSERHTRLIITAAAERLYYGRSYLKAFEVEQDIVPK
PRASLHTISGLKMFFGCQVSTKKFLTLWSAQDVCVSFGIGMRKLHFSFSWYQKDYRLELSYENIWQIDLHSPQGRSSKFLVIQVIGAPKIFEKEDQPINL
LFGIMDFYSDGSDEQWIRTTDFTSSSCIGQSTAFCLELPVHLNVPDFRENFANYAEHRASSFLIESGSSYSSNANTLVPVVDPPPGFSLPFEILFKLNTL
VQNACLSGPALDLDFYRLLNQKKYDRALIDHCLEKLFHLGECCYEPAHWLRDEYKKWISKGKLPLSPTISLDDGLVYMYRVQVTPARVYFSGPEVNVSNR
VLRHYSKYINNFLRVSFVDEDLEKVRSMDLSPRSSTQRRTKLYDRIYSVLRDGIVIGDKKFEFLAFSSSQLRENSAWMFAPIDRITAAHIRAWMGDFDHI
RNVAKYAARLGQSFSSSRETLNVRSDEIEVIPDVEIISLGTRYVFSDGIGKISAEFARKVARKCGLTEFSPSAFQIRYGGYKGVVAVDPNSSKKLSLRKS
MSKFESENTKLDVLAWSKYQPCYMNRQLITLLSTLGVTDSVFEKKQREVVDRLDAILTHPLEAHEALGLMAPGENTNILKALILCGYKPDAEPFLSMMLQ
NFRASKLLELRTKTRIFISGGRSMMGCLDETRTLEYGQVVVQYSDPMRPGRRFIITGPVVVAKNPCLHPGDVRVLQAVNVPALNHMVDCVVFPQKGLRPH
PNECSGSDLDGDIYFVCWDQELVPPRTSEPMDYTPEPTQILDHDVTIEEVEEYFANYIVNDSLGIIANAHTAFADKEPLKAFSDPCIELAKKFSTAVDFP
KTGVAAVIPQHLYVKEYPDFMEKPDKPTYESKNVIGKLFREVKERAPPLISIKSFTLDVASKSYDKDMEVDGFEEYVDEAFYQKANYDFKLGNLMDYYGI
KTEAEILSGGIMRMSKSFTKRRDAESIGRAVRALRKETLSLFNASEEEENESAKASAWYHVTYHSSYWGLYNEGLNRDHFLSFAWCVYDKLVRIKKTNLG
RRQRQETLERLDHVLRFG
>AtRDR2
MVSETTTNRSTVKISNVPQTIVADELLRFLELHLGEDTVFALEIPTTRDNWKPRDFARVQFTTLEVKSRAQLLSSQSKLLFKTHNLRLS
EAYDDIIPRPVDPRKRLDDIVLTVGFPESDEKRFCALEKWDGVRCWILTEKRRVEFWVWESGDCYKIEVRFEDIIETLSCCVNGDASEIDAFLLKLKYGP
KVFKRVTVHIATKFKSDRYRFCKEDFDFMWIRTTDFSGSKSIGTSTCFCLEVHNGSTMLDIFSGLPYYREDTLSLTYVDGKTFASAAQIVPLLNAAILGL
EFPYEILFQLNALVHAQKISLFAASDMELIKILRGMSLETALVILKKLHQQSSICYDPVFFVKTQMQSVVKKMKHSPASAYKRLTEQNIMSCQRAYVTPS
KIYLLGPELETANYVVKNFAEHVSDFMRVTFVEEDWSKLPANALSVNSKEGYFVKPSRTNIYNRVLSILGEGITVGPKRFEFLAFSASQLRGNSVWMFAS
NEKVKAEDIREWMGCFRKIRSISKCAARMGQLFSASRQTLIVRAQDVEQIPDIEVTTDGADYCFSDGIGKISLAFAKQVAQKCGLSHVPSAFQIRYGGYK
GVIAVDRSSFRKLSLRDSMLKFDSNNRMLNVTRWTESMPCFLNREIICLLSTLGIEDAMFEAMQAVHLSMLGNMLEDRDAALNVLQKLSGENSKNLLVKM
LLQGYAPSSEPYLSMMLRVHHESQLSELKSRCRILVPKGRILIGCMDEMGILEYGQVYVRVTLTKAELKSRDQSYFRKIDEETSVVIGKVVVTKNPCLHP
GDIRVLDAIYEVHFEEKGYLDCIIFPQKGERPHPNECSGGDLDGDQFFVSWDEKIIPSEMDPPMDYAGSRPRLMDHDVTLEEIHKFFVDYMISDTLGVIS
TAHLVHADRDPEKARSQKCLELANLHSRAVDFAKTGAPAEMPYALKPREFPDFLERFEKPTYISESVFGKLYRAVKSSLAQRKPEAESEDTVAYDVTLEE
AGFESFIETAKAHRDMYGEKLTSLMIYYGAANEEEILTGILKTKEMYLARDNRRYGDMKDRITLSVKDLHKEAMGWFEKSCEDEQQKKKLASAWYYVTYN
PNHRDEKLTFLSFPWIVGDVLLDIKAENAQRQSVEEKTSGLVSI
>AtRDR3
MMNNGCDEVSPRSEIALLGSVETMLEKIYEKHNHRLPISVETRRKLSSISEELALETLRKVFNKPYLKTLDGLIMYFVKGTVTVDGSPR
LSPGESPVQSPRTPAKKSCRASQDVSLDLETPSPKFMKREENGGSKYIPPLLALGELEFKKAFLLLSYIGGESLVEEVISGDQIRKWKDLPMVSYEAAVW
NRLGQRYCSPKERRRPLEGDSGMTHYYQCHVATDGSYKFKGHLLENTGTHLHKVLGDDNVLTVKFDKVLGVETYCNDLYSTYKGIAKNGIMVGLRRYRFF
VFKDGGKEEKKKDVSTKGVKCYFIRTDSTASIDMQNPYIFAGKSMHEARMHFMHVNTLSSLPNYMSRFSLILSKTKTLEVDMTGITFEQIDDIHCHDQDD
KDVLDKNGKPCIHSDGTGYISEDLARMCPVNIFKGKSMRSNNIQSKNLNFEGQGPCGQEPPLLIQFRIFYNGYAVKGTFLTNKKLPPRTVQVRPSMIKVY
EDRTLSNLSTFNSLEVVTTSNPPRKARLSRNLVALLSYGGVPNDFFLNILRNTLEESKTIFYSERAAFKAAINYGDDQYTADMILVGIPLDEPYLKDRLS
YLLKTERNALKAGRFPIDESYYIMGTVDPTGELKENEICVILHSGQISGDVLVYRNPGLHFGDIHVLKATYVKALEDYVGNAKFAVFFPQKGPRSLGDEI
AGGDFDGDMYFISRNPKLLEHFKPSEPWVSSSKPSKIYCGRKPSELSEEELEEELFKMFLKARFCKRDVIGMAADCWLGIMDPFLTLGDESAKEKYERKK
NILKLIDIYYDALDAPKKGAKVDLPPDLEIKNFPHYMERDPKRDFRSTSILGLIFDTVDSHNAEEPPPSEISKLWYFEDEPVPKSHMDKFTSWYENYRSE
MSQAMMETDKVKRNQLTNEVIQRYKQDFYGAAGFEDSNKSLEELYPQALALYNVVYDYAIQEGVAKCTFAWNVAGPVLCKFYLKKTKDKSVVASTSVLKK
LLG
>AtRDR6
MGSEGNMKKSVVTQVSIGGFGESTTAKQLTDYLEDEVGIVWRCRLKTSWTPPGSYPNFEIADTSNIPSIDEYKKVEPHAFVHFAVFESA
GRAMDAAGQCNLILDGQPLKVSLGPKNPYSLNQRRRTTVPYKLAGITLEIGTLVSRDDFFVSWRAEGVDFLVDPFDNTCKFCFRKSTAFSFKDAVMHAVI
NCDYKLELLVRDIQTVRQYKTLHGFVLILQLASSPRVWYRTADDDIYDTVPGDLLDDDDPWIRTTDFTQVGAIGRCHSYRVLISPRYENKLRTALDYFRM
RRVQEERVRWPPRIRNEPCFGEPVSDHFFCIHHKEGISFEIMFLVNSVLHRGVFNQFQLTERFFDLLRNQPKDVNIASLKHLCTYKRPVFDAYKRLKLVQ
EWIQKNPKLLGSHEQSEDISEIRRLVITPTRAYCLPPEVELSNRVLRRYKAVAERFLRVTFMDESMQTINSNVLSYFVAPIVKDLTSSSFSQKTYVFKRV
KSILTDGFKLCGRKYSFLAFSANQLRDRSAWFFAEDGKTRVSDIKTWMGKFKDKNVAKCAARMGLCFSSTYATVDVMPHEVDTEVPDIERNGYVFSDGIG
TITPDLADEVMEKLKLDVHYSPCAYQIRYAGFKGVVARWPSKSDGIRLALRDSMKKFFSKHTILEICSWTRFQPGFLNRQIITLLSVLGVPDEIFWDMQE
SMLYKLNRILDDTDVAFEVLTASCAEQGNTAAIMLSAGFKPKTEPHLRGMLSSVRIAQLWGLREKSRIFVTSGRWLMGCLDEAGILEHGQCFIQVSKPSI
ENCFSKHGSRFKETKTDLEVVKGYVAIAKNPCLHPGDVRILEAVDVPQLHHMYDCLIFPQKGDRPHTNEASGSDLDGDLYFVAWDQKLIPPNRKSYPAMH
YDAAEEKSLGRAVNHQDIIDFFARNLANEQLGTICNAHVVHADRSEYGAMDEECLLLAELAATAVDFPKTGKIVSMPFHLKPKLYPDFMGKEDYQTYKSN
KILGRLYRRVKEVYDEDAEASSEESTDPSAIPYDAVLEIPGFEDLIPEAWGHKCLYDGQLIGLLGQYKVQKEEEIVTGHIWSMPKYTSKKQGELKERLKH
SYNSLKKEFRKVFEETIPDHENLSEEEKNILYEKKASAWYHVTYHPEWVKKSLELQDPDESSHAAMLSFAWIAADYLARIKIRSREMGSIDSAKPVDSLA
>HaRDR1a
MTAWLVRYTQFGILCRIDLPLTKKFSYTSLNKAQAVHYQQSSSQSSLLSAVIHYWMGKTIDLYGFPNLVSADVVLTFLERYTGVGSIEALEVKQKNADERAYARVQFRTDDHVEYILPMVNNRKLLWYDKSYFMARKMDFDLVKKPRQYACEMECTTLHFGCQVSTESLSVLCKMKNASVKFGSELRKLYFGVPWSTTSYKLQLAYENIWQVQLHCPRGVAARFLVIQLYGAPRIYQKVEDNPYNYYREHSDDQWVRATDFTPSFAIGQSSHLCIEIPHNVELPDLSSFPNYKESNHPFNLVTGYSFSKNMDLVPMVGPTQGYNLPFNIVFKICALVQHGCIPGPVLDDDFFALLDPQKHAIESIEYVMKKLYLLKDCCYDPVRFITQEYQNNKKLRSPAISLDPGLVYVRRVQITPSKVYFWGPEVNVSNRVLRHYADYIDNFLRVSFVDEELENVYATELSSKVCVNGEKRTGIYRRILSILKNGIVIGDKKFEFLASSSSQLRDNSAWMFASTGSLNAAEIRNWMGDFSSIRNVAKYAARLGQSFGSSKESFCVARYEVEEIPDIEVVRNGTKYVFSDGIGKISSELAERVSRKCGYNFVPSAFQIRYAGYKGVVAVDPTSFVKLSLRKSMCKFESDNTKLDILLISKYQACYLNRQIITLLSTLGVSDHVFEKKQRDAVCLLDAILADPMKAEEALDLMSPGENTNVIKEMLSCGYKPNAEPFLSMMLQVFRATKLLELRTKTRIFVPKGRVMIGCLDETRTLEYGQVFVQYSSARRTPLGDEYSGLGSYKARIVSGDVVVAKNPCLHPGDVRVLSAVDVPALHHMVDCVVFPQKGNRPHPNECSGSDLDGDGYFVCWDPDLIPPQQIEPMDYTPAPTVQLDHDVTIEEVEEFFTNYIVNNSLGVIANAHTVLADRERTKAMAEPCVELAKLYSLAVDFPKTGVPADLPHHLRPKEYPDFMEKPDKTTYESQNVIGKLFREVKQIAPQNSPVTPFTKYVARQTYDADMEVPGFEDYTDEAFDFKTYYDLKLGSHMDYYGIKTEAELLSGSILKMSRSFDRRDDAEEVGLAVKSLRREARNWFKSGRGDRDTKDDNVYAKASAWYHVTYHPQYWGRYDVGYDEDMPRHFLSFPWCIHDKLIEIKKRKASIRLQVDDESLSQQFGSAFNLV
>HaRDR1b
MDLVQKPRQFAYEMEGVTLHFGCQVSKEKLPVLCKMERASVKFGFGLRKIYFGVPWLDTSYKLQLSYENIWQVQLHCPRGAPASYLVIQLYGAPRLYQKVEDNPHNFYKELPDDQWVRSTDFTPSYAIGQSSHLCIEIPHDVEPPDLDRYFPYFEESYHPFNLVPGRSFSQSSDLVPIVGPLPWCYLPFKVVFKICALVQHGCIPGPVLDANFYALLDPQRRDIEAIEYVMEKLYFSKDCCYDPVRLITEEYLKNKKLKSPAISLDTGLVYVRRVQITPSKVYFCGPEVNVSNRVLRHYAEYIDNFLRVSFLDEELEKLYSTDLAPKVGRNGESRTAIYRRILSILRNGISIGGKKFEFLAFSSSQLRDNSAWMFASTGRLNAAAIRNWMGDFSSIKNVAKYAARLGQSFGSSKESLSVAQHEVEEIPDVEIVRSGTRYVFSDGIGKISAEFAKRVSSKCGYDIIPSAFQVRYGGYKGVVAVDPTSYMKLSLRKSMCKFESTNTKLDILAVSKYQPCYMNRQLITLLSTLGIPDHIFEKKQREAVCLLDAILVEPIKAEEALDLMSPGENTNVMKGMLSCGYKPNAEPFLSMMLQVFRATKLLELRTKTRVFVPNGRSMMGCLDETRTLEYGEVFVHYSSAGRRPLGDEYSGIGSCKSRIVRGNVVVAKNPCLHPGDVRVLKAVNVPALHHMVDCVVFPQKGKRPHPNECSGSDLDGDIYFVCWDPDLIPRKQFEPMDYTPAPTTQLDHDVTIEEVEEYFTNYIVNDSLGIIANAHTVFADREPTKAMAEPCVELAKLFSIAVDFPKTGVPAEIPANLRPKEYPDFMEKPDKTTYESQNVIGKLFREVKHIAPQNSPVTPFTKDVARQTYDVDMEVPGFEDYTDEAFDFKTDYDNKLGNLMDYYGIKTEAELLTGSIMKMSRSFDRRNDAEAVGLAVKSLRKEARNLFKNGGGDRDTEDDNVYAKASAWYHVTYHPNYWGRYDTTRDHFLSFPWCVHDKLIEIKKRKASIRRHVGYDSLTQQFGTAFSLV
>HaRDR1c
MIIISIFFGICWMGKTVDVYGFPNLVSADVVKTVLEGYIGVVGSIKALEVRQKKAGDRAYARVQFTTKDHMECILNLANSRQLWYDGRSYLKAWKRDIDLVQKPRQFAFEMEGATLHFGCQVSKTSLSVLYEMGNASVKFGFGLRKLYFGVSEFMTSYQLQLSYENIWQVQLHCPRGVGARFLVIQLYGAPRIYQKVEDNPYSFNTELSDDQWVRATDFTPSFAIGQSSHLCIELPHDVELPDLGCYFPYYEESNHPFNLVTGHNFSKNTDLVPIVGPTQGYYLPFDIVFKICALVQHGCIPGPVLNDDFYALLDPQRRDIESIEYVMEKLYFLKVCCYDPVRFIIEEYRNNKKLRSPTISLDTGLVYVRRVQITPSKVYFWGPEVNVSNRVLRHYADYIDNFLRVSFVDEELEKLYSTDLSPRVGQSGVSRTGIYRRILSILRNGIVIGNKKFEFLAFSSSQLRDNSAWMFASTGRVNAAEIRNWMGDFRSIKNVAKYAARLGQCFGSSKESLSVARYEVEEIPDIKIVRNGTTYVFSDGIGKISAELAERVSRKCGYDFIPSAFQIRYAGYKGVVAVDPTSFMKLSSRESMFKFESDNTKLDILAVSKYQPCYMNRQFITLLSTLGISDHIFQRKQREAVCLLDAILVDPIKAEEALDLMSPGENTNVMKGMLSCGYKPNSEPFLSMMLQVFRATKLLELRTKTRIFVPKGRAMMGCLDETRTLEYGQVFVQYSSAGRRPLGDEYSGIGSYRPRIVTGDVVVAKNPCLHPGDVRVLKAVIVPALHHMVDCVVFPQKGKRPHPNECSGSDLDGDIYFVCWDPDLIPPMQFEPMDYNPAPSMQLDHDVTIEEVEEYFTNYIVNDSLGKISNAHTVFADREPTKAMAEPCVELAKLFSIAVDFPKTGVPAEMPSNLRPKEYPDFMEKPDKTTYESQNVIGKLFREVKHIDPQNSPVIPFTKEVARQAYDADMEVLGFEDYTDEAFDFKTYYDNKLSSLMDYYGIKTEAELLTGSIMKMSRSFDRRNDAEAVGLAVKSLRKEARNWFKSGGGDRDTEDDNVYAKASAWYHVTYHPEYWGRYDAGYDEGKPRHFLSFPWSIHDKLIEIKQRKASIRRHLDYDLLSHQFDTAFNPF
>HaRDR2
MAVEQTTTTTTVRVTNIPRSATAQDLLTFLETHTGNSTIFACEISSDHKNWKSRGFGRVQFETLESKSKAISLSKKSALCFKGFNLSLSHSLDDVIIRPVCPQNRVEHGFLRSGLLVDRDCMSVLESWSGVKSWVLPERKSVEFWVSCCGEVYRLELQFSDVLEAFSCCVEAQEPNAVLLKLKHAPKLYQRVSGQNVSPRFSSDRYHICKDDVEFTWVRTTDFSSKRSIGQSCTLCLQFEDPHSALESFTSLPSYMKELITLTVEDGEEFHSSSDIVPLVKSQPESNLPYEILFQLNSLVQTQKLSLVSVNNELIEFIINQDQDSVMTVFKRMHKTHTTCYDPVTYIKDKLNTMSQTVKNPSSVRSKSTGQNKIMSIHRVYITPTKIYCLGPELEASNYIVKHYSEYSSDFLRVTFVDEDWGKLQPNVISVSLQQGIFSKPLKTKVYDRALDIMTNGICIGTKKFEFLAFSASQLRSNSVWMFASNEHVTAESIRKWMGCFTSIRSVSKCAARMGQLFSTSKQTIEVPPHHVEIIPDIEVKTDGVDYCFSDGIGKISLSFAKEVASKYGLKHIPSAFQIRYGGYKGVIAVDRNSFKKLSLRKSMCKFDSKNRMLNVTKYSESQSCYFNREIVTLLSTLGVKDDAFLALQDAQLRVINAMLYSTEDALMVLDGLGSYDVKDILVKMLLQGYKPNREPYLSMMLLSHHDNLLVDLRTRCRVFVPKGRILVGCLDESGVLDYGQVYVRITLTKTELKNREQKYFKNMDDVTSVVMGKVVVTRNPCLHPGDVRVLDAVYEIALDEKDYKDCIVFPQKGERPHPNECSGGDLDGDLYFVSWDESLIPPRTVDPMDYTGRRPRLLDHDVTLEEIGKFFVDYMTSDTLGGISNAHLVHADREPEKALSPKCLQLAALHSMAVDFAKSGAPAEMPRALRPREYPDFMARWDRPMYISQGPLGKLYRATKESELIDNAASAYTTQAIQDSYDQDLLVDGFVDFIETALTHKEMYLDALTSLMNYYEAETEDEILTGNIRNKSSYLQRDNRRYGETKDRILLAIKCLHRDAKGWFEGSCEEEDYHKLASAWYHVTYHVDYCKGSVKCLGFPWIVGHILLDIKSINRRNMFE
>HaRDR3a
MNGEQEVPLPFTVDRMINEICLQKLLPPPDAAARRFLSKITEESAIDVLRRVSSTSKPIYNISSYIVWMVNKYGTLPSASNGEAESVRLSPHYPSSPSSTACSSPQKSALHDSPTLKEFFESPCCCKSASPVKCQYYSATNNGHETRVQRQNSGLSCSSLKDAMPAYAPSVSHSVSSTSSLKGTNGNHLDRNFYGSPRTSYCGSPDQTKLSAPFDPPASNYKISDQSLILAELEFRKLFMVYSYIGRNKLEDVVSVDDANEINSMKSLQMFDFEDRMWSKFGSRYCQPSDRASNLDWDSGKTHSYTCYVSSDGGYQFKPYLITKRTHLQRVIGDENVLTVKFAEAADMTTCRNYETFAESGIHVGLRHYRFFVFKDDGKERKTYEKEDRKRGSSVTCYFVKRESIAPWDDRDNLIMNYKTTHDVRCLFMHIHTVPNIAKYNARLSLILSTTMKLQVDLASVSVEQIDDIPCIDENGCTVCDEDGEPSIHTDGTGFISEDLAVLVPNDFLDAKFTKAKDYEFDFIQTETGSAGLGGRQVLVREPPLLIQCRLFHEGSAVKGTLLVNKKLKPRTIQVRPSMIKVKKDPRLSDKKSFNSLEIVSVSHKPKEAKLSKYLIALLSIGGVPKEYFLELLANTLNDIQRVCFDRRAAFRIANIYQNIDDSGICMEMFGARIPLTEPFFQYRLSQLAKQERKRLGEGKIPLTESFYLMGTTDPTGTLNSDEVCVILENGQISGKVLVYRSPGLHFGDIHVLNARYVKELEDYIGNGKFAIFFSTKGRRSVANEIATGDFDGDLYFVSRNPQLLYYFKPCEPWTRIYSTPNAPSKKPSDLSFEELEKELIRLVFSPKTHSSVVGITAESWMAFMDQYLTLQDDDGDDDEKRDIKKKMLHLIDLHYDAIDAAKSGKKVVVPNNLKATRYPHYMGRKPEYHSTSILGKIFDQFQNRKNEKLPVQEIWKLPEFNVSIPHSCLNTWNERYRTYKQEMSNALKDIDQSKNDAASSVITKYKQMLYGASDFKDSTRNIEDVYNEALAIYHVTYDYAKSIKDVAKCGFAWKVAGSALCAYHRKSHCMKTGEREITILSSAFDGI
>HaRDR3b
MIDSSPEVPLQPSVEQLIAKICTDRCIPSPDVTARRSLSKLTPESAIEILNKIAVSKQIREFSRFIVYMVKKTLSVTVSSPEDDRVLPQKRSPPFSFTDGTPQKCAHFVSPNSKQVVEAPGSSSNYRTIPEYFPRSPNDGYGSLISKKITFLPHSGLEGGSPNDATCRLVDSSKGTNLVPKQLVFSTDCDLDDTNHSNVCQQLFDSSNDDHRMFAVQKQHTLPPCSTSKGTHNCSVIPDQRSLSPCTRIGGPTNILANHGKVGQHLFDSSNDGYRISAIQNQHTLSPCSTLKGTHNCSVIPDQCSLSPCASIGGPTNILANHGKVGQQLFDSSNDGYRISAVQNQHTLSPCSTSKGTHASHFYDISTATHNGSQIPDQRSLSPCVSIGGPTNILANHGKAGQHLFDSSNSIHRFPVVKKQQTFSPCSTSNGTHASHFYDISIATHNGSPIPDQRCLSPCVSVGSPTNSLAISQQSLLLNELEFRKLFLVYSYVGRKKLEDVVSVEDAIEIKKMKTLSMLDFEAKIWAKYGCRFCEPCDRAMHLDWDSGKTHLYHCYVSIDGTYQFKGPYLNPRRTHLQRELGDDNVLIIQFADDPNTPDIPPNQCNWFAAYNSISDGISIGLRHYRLFAFKDVDKKFKGDNSKKKRSKWAIKCYFIRTDSRAPWAEKDGCILFGKTSHEARCLFMHAHMVSSMAKYISRCSLALSNTIKLRVDLTCVHVERIEDIPCRDENGYVVCNEDGEPLIHTDGTGFISEDLAILCEKDFIEAKGTKEENYELKEESLGINGKESCIKEPPLLVQCRLFKDGYAVKGTLLVNKKLKPRTIQVRPSMIKVEKDTRLSNSTSFSSLEINSVSRRPRTASLSKNLIALLSVGGVPKNYFLELLENTLQDGQKVSSSMRAAVRVGLNYGQMDDSSTSVAMIGCGIPLEEPYLQFRLSIMANEERKALRSGKIPVNESYYVIGTADPTGTLNSDEVCVILDNGQISGKVLVYRNPGLDFGDVHIMNAKYVEKMEEFVGNAKYGIFFSTKGKRSVGTEIANGDFDGDTYWVCRNPQLLHYFKASEPWQRKYSTPKAPSKKPSELSPEELESELFSLLFKTQKHSMVAGRAADSWQAFMDQYLVLGENDVDEKRRIKEKLLKLADLYYDALDAPKSGKSVDIPQSLLPRKYPHYLEKFPNKSYSSSSVLGEIYDRAMAYQPDNALIREIWKLPCFNVEIPDSILSLWKNRYDSYRHEMSSALQSGDESKNNSADIVMNKYKKMLYEAENFASSTRKIEDIYNDALAIYHVSYDYAIRYANVAKCGFAWKVAGEALCSYHESKTPGRSISFKMNVLSKF
>HaRDR3c
MSPNEGYGSFVSKRMTSLLISEPKDASPNNATYHLGESSKTINLVPKQLVFSTGYDLDYTNHRNVSQRLFDSPNSSHGFSVVQKQHTLSPCSSSNGTRTHNGSPMSDQRSLSPCVSTGSLTNSLAISQQSLLLNELEFRKLFLVYSYVGRKKLEDVVSVEDAIEIKKMKTVSMFDFEAKIWANYGWKFCEPCDRAMHLDWDSGKTHLYRCYVSVDGTCWFKGPYLDTKRTHLQRELGDENVLIIQFADDPNMSDIPSNHCNWSAAYNTISGGISIGLRHYRLFAFKDVDKKNFKGDNSKKQRPKWAMKCYFIRTDSHAPWAEKDNCILFRKTSHEARCLFMHVHMVSSMAKYISRCSLALSNSVKLRVDLACVHVERIEDIPCRDENGYVVCNEEGEPLIHTDGTGFISEDLAILCEKDFIEAKGTKEDNYKPLLVQCRLFKEGCAVKGTLLVNKKLKPRTIQVRPSMIKVEKDARLSDSTSFSSLEICSVSRKPRTANLSKNLIALLSVGGVPKNYFLELLENTLQDAQKVSSSLRAALRGRYF
>HaRDR6a
MFLVNSVLHRCIINQHQFTEKVFDLLRNQPEEVNIAALKHICSYRNPLYDVFTRLKNAQEWVLNNPKLIEKHLSKNDVIEVRRLIITPTKAYCLPPEVELSNRVLRHYREVSDRFLRKISTELALEVAERLQLKDNQPSAYQIRYAGCKGVVACWPDKNDENFKLSLRPSMKKFESDHTVLEICSWTRFHPGFLNRQIITLLSALNVKDEIFWDMQMKMVKKLDLMLENTDVAFDVVTASCAESGNTASIMLGSGFDPRTEPHLRGMLNSIRVAQLEDLQEKARIFVNDGRFLMGCFDELGVLEEGQCFIQVSNPSVENRLVKDGSKFMETKRNLSVIKGNVVIAKNPCLHPGDVRVLKALNGLLGQYKLAREEEIVTGHIWSMREHSSKKQGELKERIKHAYSALRKEFRKVFDHLGAEFDQVSEEDRNAVYEKKASAWYRVTYHPIWVKKSWNCKNQTGRAKW
>HaRDR6b
MGSEGNDRELVVSQVSIGGFGNEVTAKMLLDYLESTHGQIYRCRLKKSSTPPETYPEFNADLDQIKIVTDYEKVEPHAFVHFVDPNSVTSVLEAAGRKELVLDKHVLKVSLGPENPYRMNQRRRKKTSFKLSNVVLEIGLMTSRDDFVVGWRGPDSGVDFLIDPFDRSCKFLLTKDTAFCFKGTKDHAVIRCNYKVEFLVRDVNDIKEYTDYSESCLVLVFQLASSPLISYRTADDDIINTYPFEMLDDDDPWIRTTDFTPSGAIGRCNTYRVMIRIRDGSKVKKALEFLKEQRVHVEHRKTKLKAENEPEFGFPIPDPFFSIHYKPDISFKVMFLVNSVLHRCIINQHQFTENVFDLLRDQSEEVNVAALKHICAYRHPLYDGFKRLKTVQEWLLNTPKRIEKPLEQNDVIEVGRLIITPTKAYALPPEVELSNRVLRHYRQVSDRFLRVTFMDEGMRTLNNNVLNFYPAPIVKDVTSTFMAQKTTMFRRVKDILSNGFHLSGRQYCFLAFSANQLRDRSAWFFAENGKISCKNIIAWMGRFNNKNIAKCAARMGQCFSSTYATVDVPRHEVNMKLEDIKRNNYTFSDGIGRISPELALEVAEKLQLTDNQPCAYQIRYAGCKGVVACWPNKEGENFKLSLRRSMNKFESDHTVLEICSWTRLQPGFLNRQIITLLSALDVKDEIFWDMQMKMVEKLNLMLENTEVAFDVITASCAESGNTASIMLGSGFDPKTEPHLRGMLSSIRVAQLEDLREKSRIFVNDGRWLMGCFDELGVLEQGQCFIQVSNPSVENCFAKHGSRFSETTSNLTVIEGTVIIAKNPCLHPGDVRVLKAVNVPGLEHLFDCLIFPQKGDRPHTDEASGSDLDGDLYFVTWDENLIPPSKRSWPPMEYTAAEAKELTRDVRTADIVDFFTKNMVNDSLGTICNAHVVHADLSDDGALDEKCLKLAELAATAVDFPKTGKIVNMPAQLKPKQYPDFMGKENFQSYKSEKILGKLYRQIKDFYNSDNNTPCSELEILPSGIPYDEDLEVPDSASFLNDAWDCKLKYDLQLNGLLGQYKVSREEEIVTGHIWSMPKHGSKKQGEMKDRIKHAYSALRKEFRKVFDQLGVDFDQISEEEERNAVFEKKASAWYQVTYHPIWVKKSLKLQEPDREGETVNLSFAWIAADYLARIKIKRKGAGPGNSHKPIDMLGRYIADRI
>HaRDR6c
MGRFNNKNIAKCAARMGQCFSSTYATVDVPRHEVNMNLEDIKRNSYTFSDGIGKISPELALEVAEKLQLTTDNQPCAYQIRYAGCKGVVACWPNKEGENFKLSLRPSMNKFESDHTVLEICSWTRLQPGFLNRQIITLLSALDVKDEIFWDMQMKMVEKLNLMLENTEVAFDVITASCAESGNTASIMLGSGFDPKTEPHLRGMLSSIRVAQFEDLREKSRIFVNDGRWLMGCSDELGVLEQGQCFIQVSNPSVENCFAKHGSRFSERTSNLTVIEGTVIIAKNPCLHPGDVRVLKAVNVPGLEHSFDCLIFPQKGDRPHTDEASGSDLDGDLYFVTWDENLIPPSKRSWPPMEGRIDFNKLWRTSFKGKMVRYCRFFHKKHGERQSWHNMQRTCCACDLSDDGALDEKCIKLAELAATAVDFPKTGKIVNMPTQLKPKQYPDFMGKENFQSYKSEKILGKLYRQIKDFYNTDNAPCSELEILPSGIPYDEDLEVPDSASFLNDAWDCKLKYDLQLNGLVGQYKVSREEEIVTGHIWSMPKHGSKKQGEMKDRIKHAYSALRKEFRKVFDQLGVDFDQISEEERNAVFEKKASAWYQVTYHPIWVKKSLKLQEPDQEGETVNLSFAWIAADYLARIKIKRKGAGPGNSHKPIDMLGRYIADRI
